# Supplementary material for: Substantial genome synteny preservation among woody angiosperm species: comparative genomics of Chinese chestnut (Castanea mollissima) and plant reference genomes
Source: BMC Genomics. 2015 Oct 5;16:744. doi: 10.1186/s12864-015-1942-1 (PMC4595192; doi:10.1186/s12864-015-1942-1)
Supplement: Additional file 3: — Illumina MiSeq and 454 sequencing output statistics. (XLSX 42 kb) [file 12864_2015_1942_MOESM3_ESM.xlsx]

## Sheet: Sheet1
Supplemental Chart C
QTL targeted sequencing included 454 and Illumina MiSeq reads. Numbers of reads and bases are post-trimming and quality filtering.
QTL target	cbr1	cbr1	cbr2	cbr3
BAC Pool	C	D	B	A
Physical Map Ctgs	ctg4269, ctg9166	ctg11956, ctg3279	ctg403	ctg7039
# BACs in pool	50	49	51	40
454 reads	234719	252244	284811	259067
454 bases	114133241	124278204	138749958	126536346
MiSeq (Run 1) pairs	651392	692272	572790	672526
MiSeq (Run 1) bases	286298774	306934007	254071619	295565240
MiSeq (Run 2) pairs	1493380	1633737	1366321	1577683
MiSeq (Run 2) bases	651579975	720105380	601395335	688029139
