# Supplementary material for: Substantial genome synteny preservation among woody angiosperm species: comparative genomics of Chinese chestnut (Castanea mollissima) and plant reference genomes
Source: BMC Genomics. 2015 Oct 5;16:744. doi: 10.1186/s12864-015-1942-1 (PMC4595192; doi:10.1186/s12864-015-1942-1)
Supplement: Additional file 4: — The genes found in the QTL-targeted sequence pools and their predicted functions. (XLSX 70 kb) [file 12864_2015_1942_MOESM4_ESM.xlsx]

## Sheet: Sheet1
Additional File 4
The genes found in the QTL-targeted sequence pools with their predicted function and GO terms from the software BLAST2GO.
Ontology F = Molecular Function
Ontology C = Cellular Component
Ontology B = Biological Process
Gene	Function	GO term id	GO term name	Ontology
cbr1_scaffold100-gene-0.7-mRNA-1	l-ascorbate oxidase	GO:0016491	oxidoreductase activity	F
cbr1_scaffold100-gene-0.7-mRNA-1	l-ascorbate oxidase	GO:0055114	oxidation-reduction process	P
cbr1_scaffold100-gene-0.7-mRNA-1	l-ascorbate oxidase	GO:0005507	copper ion binding	F
cbr1_scaffold100-gene-0.7-mRNA-1	l-ascorbate oxidase	GO:0005576	extracellular region	C
cbr1_scaffold104-gene-0.4-mRNA-1	l-ascorbate oxidase	GO:0016491	oxidoreductase activity	F
cbr1_scaffold104-gene-0.4-mRNA-1	l-ascorbate oxidase	GO:0055114	oxidation-reduction process	P
cbr1_scaffold104-gene-0.4-mRNA-1	l-ascorbate oxidase	GO:0005507	copper ion binding	F
cbr1_scaffold105-gene-0.7-mRNA-1	alanine-glyoxylate aminotransferase mitochondrial expressed	GO:0008483	transaminase activity	F
cbr1_scaffold105-gene-0.7-mRNA-1	alanine-glyoxylate aminotransferase mitochondrial expressed	GO:0030170	pyridoxal phosphate binding	F
cbr1_scaffold106-gene-0.0-mRNA-1	udp-glycosyltransferase 85a2	GO:0008152	metabolic process	P
cbr1_scaffold107-gene-0.6-mRNA-1	zinc ion binding nucleic acid binding	GO:0003676	nucleic acid binding	F
cbr1_scaffold107-gene-0.6-mRNA-1	zinc ion binding nucleic acid binding	GO:0008270	zinc ion binding	F
cbr1_scaffold10-gene-0.5-mRNA-1	ring finger	GO:0005515	protein binding	F
cbr1_scaffold10-gene-0.5-mRNA-1	ring finger	GO:0008270	zinc ion binding	F
cbr1_scaffold10-gene-0.32-mRNA-1	pre-mrna splicing factor atp-dependent rna helicase-like protein	GO:0003676	nucleic acid binding	F
cbr1_scaffold10-gene-0.32-mRNA-1	pre-mrna splicing factor atp-dependent rna helicase-like protein	GO:0005524	ATP binding	F
cbr1_scaffold10-gene-0.32-mRNA-1	pre-mrna splicing factor atp-dependent rna helicase-like protein	GO:0005515	protein binding	F
cbr1_scaffold10-gene-0.32-mRNA-1	pre-mrna splicing factor atp-dependent rna helicase-like protein	GO:0008270	zinc ion binding	F
cbr1_scaffold10-gene-0.32-mRNA-1	pre-mrna splicing factor atp-dependent rna helicase-like protein	GO:0008026	ATP-dependent helicase activity	F
cbr1_scaffold10-gene-0.32-mRNA-2	pre-mrna splicing factor atp-dependent rna helicase-like protein	GO:0003676	nucleic acid binding	F
cbr1_scaffold10-gene-0.32-mRNA-2	pre-mrna splicing factor atp-dependent rna helicase-like protein	GO:0005524	ATP binding	F
cbr1_scaffold10-gene-0.32-mRNA-2	pre-mrna splicing factor atp-dependent rna helicase-like protein	GO:0005515	protein binding	F
cbr1_scaffold10-gene-0.32-mRNA-2	pre-mrna splicing factor atp-dependent rna helicase-like protein	GO:0008270	zinc ion binding	F
cbr1_scaffold10-gene-0.32-mRNA-2	pre-mrna splicing factor atp-dependent rna helicase-like protein	GO:0008026	ATP-dependent helicase activity	F
cbr1_scaffold10-gene-0.12-mRNA-1	glucan -beta-glucosidase	GO:0005975	carbohydrate metabolic process	P
cbr1_scaffold10-gene-0.12-mRNA-1	glucan -beta-glucosidase	GO:0051015	actin filament binding	F
cbr1_scaffold10-gene-0.12-mRNA-1	glucan -beta-glucosidase	GO:0003824	catalytic activity	F
cbr1_scaffold10-gene-0.36-mRNA-1	transcription factor bhlh96-like	GO:0046983	protein dimerization activity	F
cbr1_scaffold10-gene-1.9-mRNA-1	e3 ubiquitin-protein ligase atl6-like	GO:0005515	protein binding	F
cbr1_scaffold10-gene-1.9-mRNA-1	e3 ubiquitin-protein ligase atl6-like	GO:0008270	zinc ion binding	F
cbr1_scaffold10-gene-1.17-mRNA-1	magnesium-translocating p-type atpase	GO:0016021	integral to membrane	C
cbr1_scaffold10-gene-1.17-mRNA-1	magnesium-translocating p-type atpase	GO:0019829	cation-transporting ATPase activity	F
cbr1_scaffold10-gene-1.17-mRNA-1	magnesium-translocating p-type atpase	GO:0015444	magnesium-importing ATPase activity	F
cbr1_scaffold10-gene-1.17-mRNA-1	magnesium-translocating p-type atpase	GO:0015693	magnesium ion transport	P
cbr1_scaffold10-gene-1.17-mRNA-1	magnesium-translocating p-type atpase	GO:0000166	nucleotide binding	F
cbr1_scaffold10-gene-1.17-mRNA-1	magnesium-translocating p-type atpase	GO:0046872	metal ion binding	F
cbr1_scaffold114-gene-0.3-mRNA-1	transcription factor tga1	GO:0003700	sequence-specific DNA binding transcription factor activity	F
cbr1_scaffold114-gene-0.3-mRNA-1	transcription factor tga1	GO:0043565	sequence-specific DNA binding	F
cbr1_scaffold115-gene-0.3-mRNA-1	l-ascorbate oxidase	GO:0016491	oxidoreductase activity	F
cbr1_scaffold115-gene-0.3-mRNA-1	l-ascorbate oxidase	GO:0055114	oxidation-reduction process	P
cbr1_scaffold115-gene-0.3-mRNA-1	l-ascorbate oxidase	GO:0005507	copper ion binding	F
cbr1_scaffold117-gene-0.4-mRNA-1	l-ascorbate oxidase	GO:0005507	copper ion binding	F
cbr1_scaffold117-gene-0.4-mRNA-1	l-ascorbate oxidase	GO:0016491	oxidoreductase activity	F
cbr1_scaffold117-gene-0.4-mRNA-1	l-ascorbate oxidase	GO:0055114	oxidation-reduction process	P
cbr1_scaffold11-gene-0.29-mRNA-1	tpa_exp: phytosulfokine peptide precursor	GO:0005576	extracellular region	C
cbr1_scaffold11-gene-0.29-mRNA-1	tpa_exp: phytosulfokine peptide precursor	GO:0008083	growth factor activity	F
cbr1_scaffold11-gene-0.29-mRNA-1	tpa_exp: phytosulfokine peptide precursor	GO:0008283	cell proliferation	P
cbr1_scaffold11-gene-0.30-mRNA-1	act domain-containing protein 3	GO:0008152	metabolic process	P
cbr1_scaffold11-gene-0.30-mRNA-1	act domain-containing protein 3	GO:0016597	amino acid binding	F
cbr1_scaffold11-gene-0.30-mRNA-2	act domain-containing protein 3	GO:0008152	metabolic process	P
cbr1_scaffold11-gene-0.30-mRNA-2	act domain-containing protein 3	GO:0016597	amino acid binding	F
cbr1_scaffold11-gene-0.11-mRNA-1	gtp-binding protein	GO:0005525	GTP binding	F
cbr1_scaffold11-gene-0.11-mRNA-1	gtp-binding protein	GO:0000917	barrier septum assembly	P
cbr1_scaffold11-gene-0.13-mRNA-1	u-box domain-containing protein	GO:0000151	ubiquitin ligase complex	C
cbr1_scaffold11-gene-0.13-mRNA-1	u-box domain-containing protein	GO:0004842	ubiquitin-protein ligase activity	F
cbr1_scaffold11-gene-0.13-mRNA-1	u-box domain-containing protein	GO:0016567	protein ubiquitination	P
cbr1_scaffold11-gene-0.13-mRNA-1	u-box domain-containing protein	GO:0005488	binding	F
cbr1_scaffold11-gene-1.8-mRNA-1	serine carboxypeptidase	GO:0004185	serine-type carboxypeptidase activity	F
cbr1_scaffold11-gene-1.8-mRNA-1	serine carboxypeptidase	GO:0006508	proteolysis	P
cbr1_scaffold11-gene-1.7-mRNA-1	serine carboxypeptidase-like 2-like	GO:0004185	serine-type carboxypeptidase activity	F
cbr1_scaffold11-gene-1.7-mRNA-1	serine carboxypeptidase-like 2-like	GO:0006508	proteolysis	P
cbr1_scaffold122-gene-0.10-mRNA-1	brassinosteroid insensitive 1-associated receptor kinase 1 expressed	GO:0005524	ATP binding	F
cbr1_scaffold122-gene-0.10-mRNA-1	brassinosteroid insensitive 1-associated receptor kinase 1 expressed	GO:0006468	protein phosphorylation	P
cbr1_scaffold122-gene-0.10-mRNA-1	brassinosteroid insensitive 1-associated receptor kinase 1 expressed	GO:0004674	protein serine/threonine kinase activity	F
cbr1_scaffold122-gene-0.10-mRNA-1	brassinosteroid insensitive 1-associated receptor kinase 1 expressed	GO:0004713	protein tyrosine kinase activity	F
cbr1_scaffold127-gene-0.5-mRNA-1	glucan -beta-glucosidase	GO:0005975	carbohydrate metabolic process	P
cbr1_scaffold127-gene-0.5-mRNA-1	glucan -beta-glucosidase	GO:0051015	actin filament binding	F
cbr1_scaffold127-gene-0.5-mRNA-1	glucan -beta-glucosidase	GO:0003824	catalytic activity	F
cbr1_scaffold128-gene-0.3-mRNA-1	ubiquitination-promoting complex protein 1	GO:0005515	protein binding	F
cbr1_scaffold128-gene-0.3-mRNA-1	ubiquitination-promoting complex protein 1	GO:0008270	zinc ion binding	F
cbr1_scaffold128-gene-0.3-mRNA-1	ubiquitination-promoting complex protein 1	GO:0000151	ubiquitin ligase complex	C
cbr1_scaffold128-gene-0.3-mRNA-1	ubiquitination-promoting complex protein 1	GO:0006511	ubiquitin-dependent protein catabolic process	P
cbr1_scaffold128-gene-0.3-mRNA-1	ubiquitination-promoting complex protein 1	GO:0016567	protein ubiquitination	P
cbr1_scaffold128-gene-0.3-mRNA-1	ubiquitination-promoting complex protein 1	GO:0034450	ubiquitin-ubiquitin ligase activity	F
cbr1_scaffold129-gene-0.10-mRNA-1	peroxidase 17-like	GO:0004601	peroxidase activity	F
cbr1_scaffold129-gene-0.10-mRNA-1	peroxidase 17-like	GO:0006979	response to oxidative stress	P
cbr1_scaffold129-gene-0.10-mRNA-1	peroxidase 17-like	GO:0020037	heme binding	F
cbr1_scaffold129-gene-0.10-mRNA-1	peroxidase 17-like	GO:0055114	oxidation-reduction process	P
cbr1_scaffold12-gene-0.34-mRNA-1	transparent testa 1	GO:0008270	zinc ion binding	F
cbr1_scaffold12-gene-0.34-mRNA-1	transparent testa 1	GO:0003676	nucleic acid binding	F
cbr1_scaffold12-gene-0.34-mRNA-1	transparent testa 1	GO:0005622	intracellular	C
cbr1_scaffold12-gene-0.32-mRNA-1	unnamed protein product	GO:0055114	oxidation-reduction process	P
cbr1_scaffold12-gene-0.32-mRNA-1	unnamed protein product	GO:0005507	copper ion binding	F
cbr1_scaffold12-gene-0.32-mRNA-1	unnamed protein product	GO:0046274	lignin catabolic process	P
cbr1_scaffold12-gene-0.32-mRNA-1	unnamed protein product	GO:0048046	apoplast	C
cbr1_scaffold12-gene-0.32-mRNA-1	unnamed protein product	GO:0052716	hydroquinone:oxygen oxidoreductase activity	F
cbr1_scaffold12-gene-0.36-mRNA-1	dna-directed rna polymerases and iii kda polypeptide	GO:0003677	DNA binding	F
cbr1_scaffold12-gene-0.36-mRNA-1	dna-directed rna polymerases and iii kda polypeptide	GO:0003899	DNA-directed RNA polymerase activity	F
cbr1_scaffold12-gene-0.36-mRNA-1	dna-directed rna polymerases and iii kda polypeptide	GO:0030880	RNA polymerase complex	C
cbr1_scaffold134-gene-0.0-mRNA-1	cc-nbs-lrr resistance protein	GO:0006952	defense response	P
cbr1_scaffold134-gene-0.0-mRNA-1	cc-nbs-lrr resistance protein	GO:0043531	ADP binding	F
cbr1_scaffold135-gene-0.5-mRNA-1	type i inositol- -trisphosphate 5-phosphatase cvp2-like	GO:0046854	phosphatidylinositol phosphorylation	P
cbr1_scaffold137-gene-0.0-mRNA-1	target of myb protein 1	GO:0006886	intracellular protein transport	P
cbr1_scaffold13-gene-0.16-mRNA-1	tpa_inf: aro1-like protein 1	GO:0005515	protein binding	F
cbr1_scaffold13-gene-1.35-mRNA-1	ferredoxin--nadp leaf chloroplastic-like isoform 1	GO:0055114	oxidation-reduction process	P
cbr1_scaffold13-gene-1.35-mRNA-1	ferredoxin--nadp leaf chloroplastic-like isoform 1	GO:0004324	ferredoxin-NADP+ reductase activity	F
cbr1_scaffold13-gene-1.35-mRNA-1	ferredoxin--nadp leaf chloroplastic-like isoform 1	GO:0042651	thylakoid membrane	C
cbr1_scaffold13-gene-1.35-mRNA-1	ferredoxin--nadp leaf chloroplastic-like isoform 1	GO:0050660	flavin adenine dinucleotide binding	F
cbr1_scaffold13-gene-1.35-mRNA-1	ferredoxin--nadp leaf chloroplastic-like isoform 1	GO:0050661	NADP binding	F
cbr1_scaffold13-gene-1.32-mRNA-1	glycine-rich protein 2b-like	GO:0008270	zinc ion binding	F
cbr1_scaffold13-gene-1.32-mRNA-1	glycine-rich protein 2b-like	GO:0003677	DNA binding	F
cbr1_scaffold14-gene-0.47-mRNA-1	chromatin remodeling complex subunit	GO:0003677	DNA binding	F
cbr1_scaffold14-gene-0.47-mRNA-1	chromatin remodeling complex subunit	GO:0005524	ATP binding	F
cbr1_scaffold14-gene-0.47-mRNA-1	chromatin remodeling complex subunit	GO:0004386	helicase activity	F
cbr1_scaffold14-gene-0.37-mRNA-1	protein	GO:0005515	protein binding	F
cbr1_scaffold14-gene-0.43-mRNA-1	cysteine-rich receptor-like protein kinase	GO:0005524	ATP binding	F
cbr1_scaffold14-gene-0.43-mRNA-1	cysteine-rich receptor-like protein kinase	GO:0006468	protein phosphorylation	P
cbr1_scaffold14-gene-0.43-mRNA-1	cysteine-rich receptor-like protein kinase	GO:0004713	protein tyrosine kinase activity	F
cbr1_scaffold14-gene-0.40-mRNA-1	membrane protein	GO:0016021	integral to membrane	C
cbr1_scaffold14-gene-0.39-mRNA-1	u1 small nuclear ribonucleoprotein 70 kda-like	GO:0003676	nucleic acid binding	F
cbr1_scaffold14-gene-0.39-mRNA-1	u1 small nuclear ribonucleoprotein 70 kda-like	GO:0000166	nucleotide binding	F
cbr1_scaffold14-gene-0.29-mRNA-1	ankyrin repeat-containing protein	GO:0005515	protein binding	F
cbr1_scaffold152-gene-0.2-mRNA-1	cytochrome p450	GO:0005506	iron ion binding	F
cbr1_scaffold152-gene-0.2-mRNA-1	cytochrome p450	GO:0009055	electron carrier activity	F
cbr1_scaffold152-gene-0.2-mRNA-1	cytochrome p450	GO:0020037	heme binding	F
cbr1_scaffold152-gene-0.2-mRNA-1	cytochrome p450	GO:0055114	oxidation-reduction process	P
cbr1_scaffold156-gene-0.4-mRNA-1	heat shock protein 101	GO:0005524	ATP binding	F
cbr1_scaffold156-gene-0.4-mRNA-1	heat shock protein 101	GO:0017111	nucleoside-triphosphatase activity	F
cbr1_scaffold158-gene-0.1-mRNA-1	flavonoid 3 -hydroxylase	GO:0005506	iron ion binding	F
cbr1_scaffold158-gene-0.1-mRNA-1	flavonoid 3 -hydroxylase	GO:0009055	electron carrier activity	F
cbr1_scaffold158-gene-0.1-mRNA-1	flavonoid 3 -hydroxylase	GO:0020037	heme binding	F
cbr1_scaffold158-gene-0.1-mRNA-1	flavonoid 3 -hydroxylase	GO:0055114	oxidation-reduction process	P
cbr1_scaffold15-gene-0.6-mRNA-1	beta- partial	GO:0005525	GTP binding	F
cbr1_scaffold15-gene-0.6-mRNA-1	beta- partial	GO:0005874	microtubule	C
cbr1_scaffold15-gene-0.6-mRNA-1	beta- partial	GO:0007017	microtubule-based process	P
cbr1_scaffold15-gene-0.6-mRNA-1	beta- partial	GO:0051258	protein polymerization	P
cbr1_scaffold167-gene-0.0-mRNA-1	peroxidase	GO:0004601	peroxidase activity	F
cbr1_scaffold167-gene-0.0-mRNA-1	peroxidase	GO:0006979	response to oxidative stress	P
cbr1_scaffold167-gene-0.0-mRNA-1	peroxidase	GO:0020037	heme binding	F
cbr1_scaffold167-gene-0.0-mRNA-1	peroxidase	GO:0055114	oxidation-reduction process	P
cbr1_scaffold16-gene-0.12-mRNA-1	rna recognition motif-containing protein	GO:0003676	nucleic acid binding	F
cbr1_scaffold16-gene-0.12-mRNA-1	rna recognition motif-containing protein	GO:0000166	nucleotide binding	F
cbr1_scaffold16-gene-0.39-mRNA-1	ring fyve phd zinc finger-containing protein	GO:0008270	zinc ion binding	F
cbr1_scaffold171-gene-0.3-mRNA-1	pleiotropic drug resistance protein 1-like	GO:0016020	membrane	C
cbr1_scaffold17-gene-0.24-mRNA-1	myo-inositol-1-phosphate synthase	GO:0004512	inositol-3-phosphate synthase activity	F
cbr1_scaffold17-gene-0.24-mRNA-1	myo-inositol-1-phosphate synthase	GO:0006021	inositol biosynthetic process	P
cbr1_scaffold17-gene-0.24-mRNA-1	myo-inositol-1-phosphate synthase	GO:0008654	phospholipid biosynthetic process	P
cbr1_scaffold17-gene-0.24-mRNA-1	myo-inositol-1-phosphate synthase	GO:0000166	nucleotide binding	F
cbr1_scaffold17-gene-0.29-mRNA-1	beta-hydroxyacyl-acp dehydratase	GO:0005737	cytoplasm	C
cbr1_scaffold17-gene-0.29-mRNA-1	beta-hydroxyacyl-acp dehydratase	GO:0006633	fatty acid biosynthetic process	P
cbr1_scaffold17-gene-0.29-mRNA-1	beta-hydroxyacyl-acp dehydratase	GO:0016836	hydro-lyase activity	F
cbr1_scaffold187-gene-0.4-mRNA-1	pleiotropic drug resistance protein 1-like	GO:0016020	membrane	C
cbr1_scaffold18-gene-0.7-mRNA-1	gtp-binding protein	GO:0005525	GTP binding	F
cbr1_scaffold18-gene-0.7-mRNA-1	gtp-binding protein	GO:0007264	small GTPase mediated signal transduction	P
cbr1_scaffold18-gene-0.7-mRNA-1	gtp-binding protein	GO:0003924	GTPase activity	F
cbr1_scaffold18-gene-0.7-mRNA-1	gtp-binding protein	GO:0006184	GTP catabolic process	P
cbr1_scaffold18-gene-0.7-mRNA-1	gtp-binding protein	GO:0006886	intracellular protein transport	P
cbr1_scaffold18-gene-0.7-mRNA-1	gtp-binding protein	GO:0006913	nucleocytoplasmic transport	P
cbr1_scaffold18-gene-0.7-mRNA-1	gtp-binding protein	GO:0005622	intracellular	C
cbr1_scaffold18-gene-0.7-mRNA-1	gtp-binding protein	GO:0016020	membrane	C
cbr1_scaffold18-gene-0.3-mRNA-1	flavonoid 3 5 -hydroxylase-like protein	GO:0005506	iron ion binding	F
cbr1_scaffold18-gene-0.3-mRNA-1	flavonoid 3 5 -hydroxylase-like protein	GO:0009055	electron carrier activity	F
cbr1_scaffold18-gene-0.3-mRNA-1	flavonoid 3 5 -hydroxylase-like protein	GO:0020037	heme binding	F
cbr1_scaffold18-gene-0.3-mRNA-1	flavonoid 3 5 -hydroxylase-like protein	GO:0055114	oxidation-reduction process	P
cbr1_scaffold18-gene-0.41-mRNA-1	trna (cytosine -c )-methyltransferase-like	GO:0003723	RNA binding	F
cbr1_scaffold18-gene-0.41-mRNA-1	trna (cytosine -c )-methyltransferase-like	GO:0016428	tRNA (cytosine-5-)-methyltransferase activity	F
cbr1_scaffold18-gene-0.37-mRNA-1	cytochrome p450	GO:0005506	iron ion binding	F
cbr1_scaffold18-gene-0.37-mRNA-1	cytochrome p450	GO:0009055	electron carrier activity	F
cbr1_scaffold18-gene-0.37-mRNA-1	cytochrome p450	GO:0020037	heme binding	F
cbr1_scaffold18-gene-0.37-mRNA-1	cytochrome p450	GO:0055114	oxidation-reduction process	P
cbr1_scaffold18-gene-0.37-mRNA-1	cytochrome p450	GO:0004497	monooxygenase activity	F
cbr1_scaffold190-gene-0.2-mRNA-1	udp-glycosyltransferase 83a1	GO:0008152	metabolic process	P
cbr1_scaffold19-gene-0.35-mRNA-1	alpha-galactosidase 1	GO:0005975	carbohydrate metabolic process	P
cbr1_scaffold19-gene-0.35-mRNA-1	alpha-galactosidase 1	GO:0003824	catalytic activity	F
cbr1_scaffold19-gene-0.1-mRNA-1	protein	GO:0005515	protein binding	F
cbr1_scaffold19-gene-0.1-mRNA-1	protein	GO:0008270	zinc ion binding	F
cbr1_scaffold19-gene-0.14-mRNA-1	purple acid phosphatase	GO:0003993	acid phosphatase activity	F
cbr1_scaffold19-gene-0.14-mRNA-1	purple acid phosphatase	GO:0046872	metal ion binding	F
cbr1_scaffold19-gene-0.22-mRNA-1	udp-	GO:0008152	metabolic process	P
cbr1_scaffold1-gene-0.47-mRNA-1	ribonuclease h	GO:0003676	nucleic acid binding	F
cbr1_scaffold1-gene-1.11-mRNA-1	60s ribosomal protein mitochondrial-like	GO:0003735	structural constituent of ribosome	F
cbr1_scaffold1-gene-1.11-mRNA-1	60s ribosomal protein mitochondrial-like	GO:0005840	ribosome	C
cbr1_scaffold1-gene-1.11-mRNA-1	60s ribosomal protein mitochondrial-like	GO:0006412	translation	P
cbr1_scaffold1-gene-1.11-mRNA-1	60s ribosomal protein mitochondrial-like	GO:0019843	rRNA binding	F
cbr1_scaffold1-gene-1.54-mRNA-1	gata transcription factor	GO:0003700	sequence-specific DNA binding transcription factor activity	F
cbr1_scaffold1-gene-1.54-mRNA-1	gata transcription factor	GO:0008270	zinc ion binding	F
cbr1_scaffold1-gene-1.54-mRNA-1	gata transcription factor	GO:0043565	sequence-specific DNA binding	F
cbr1_scaffold1-gene-1.45-mRNA-1	protein	GO:0003682	chromatin binding	F
cbr1_scaffold1-gene-1.45-mRNA-1	protein	GO:0003677	DNA binding	F
cbr1_scaffold1-gene-1.51-mRNA-1	vam6 vps39-like protein	GO:0006886	intracellular protein transport	P
cbr1_scaffold1-gene-1.51-mRNA-1	vam6 vps39-like protein	GO:0016192	vesicle-mediated transport	P
cbr1_scaffold1-gene-1.51-mRNA-1	vam6 vps39-like protein	GO:0005083	small GTPase regulator activity	F
cbr1_scaffold1-gene-1.51-mRNA-2	vam6 vps39-like protein	GO:0006886	intracellular protein transport	P
cbr1_scaffold1-gene-1.51-mRNA-2	vam6 vps39-like protein	GO:0016192	vesicle-mediated transport	P
cbr1_scaffold1-gene-1.51-mRNA-2	vam6 vps39-like protein	GO:0005083	small GTPase regulator activity	F
cbr1_scaffold1-gene-1.35-mRNA-1	maf-like protein	GO:0005737	cytoplasm	C
cbr1_scaffold1-gene-1.52-mRNA-1	ap-3 complex subunit sigma-2	GO:0006886	intracellular protein transport	P
cbr1_scaffold1-gene-1.52-mRNA-1	ap-3 complex subunit sigma-2	GO:0016192	vesicle-mediated transport	P
cbr1_scaffold1-gene-1.52-mRNA-1	ap-3 complex subunit sigma-2	GO:0008565	protein transporter activity	F
cbr1_scaffold1-gene-1.52-mRNA-1	ap-3 complex subunit sigma-2	GO:0030123	AP-3 adaptor complex	C
cbr1_scaffold1-gene-1.52-mRNA-2	ap-3 complex subunit sigma-2	GO:0006886	intracellular protein transport	P
cbr1_scaffold1-gene-1.52-mRNA-2	ap-3 complex subunit sigma-2	GO:0016192	vesicle-mediated transport	P
cbr1_scaffold1-gene-1.52-mRNA-2	ap-3 complex subunit sigma-2	GO:0008565	protein transporter activity	F
cbr1_scaffold1-gene-1.52-mRNA-2	ap-3 complex subunit sigma-2	GO:0030123	AP-3 adaptor complex	C
cbr1_scaffold1-gene-1.12-mRNA-1	adp-ribosylation factor	GO:0005525	GTP binding	F
cbr1_scaffold1-gene-1.12-mRNA-1	adp-ribosylation factor	GO:0007264	small GTPase mediated signal transduction	P
cbr1_scaffold1-gene-1.12-mRNA-1	adp-ribosylation factor	GO:0005622	intracellular	C
cbr1_scaffold1-gene-1.12-mRNA-1	adp-ribosylation factor	GO:0006886	intracellular protein transport	P
cbr1_scaffold1-gene-1.36-mRNA-1	pyridine nucleotide-disulfide oxidoreductase domain-containing protein 2	GO:0000166	nucleotide binding	F
cbr1_scaffold201-gene-0.3-mRNA-1	l-ascorbate oxidase	GO:0005507	copper ion binding	F
cbr1_scaffold20-gene-0.29-mRNA-1	multidrug resistance	GO:0006855	drug transmembrane transport	P
cbr1_scaffold20-gene-0.29-mRNA-1	multidrug resistance	GO:0015238	drug transmembrane transporter activity	F
cbr1_scaffold20-gene-0.29-mRNA-1	multidrug resistance	GO:0015297	antiporter activity	F
cbr1_scaffold20-gene-0.29-mRNA-1	multidrug resistance	GO:0016020	membrane	C
cbr1_scaffold20-gene-0.28-mRNA-1	multidrug resistance	GO:0006855	drug transmembrane transport	P
cbr1_scaffold20-gene-0.28-mRNA-1	multidrug resistance	GO:0015238	drug transmembrane transporter activity	F
cbr1_scaffold20-gene-0.28-mRNA-1	multidrug resistance	GO:0015297	antiporter activity	F
cbr1_scaffold20-gene-0.28-mRNA-1	multidrug resistance	GO:0016020	membrane	C
cbr1_scaffold21-gene-0.6-mRNA-1	transcription factor bhlh30	GO:0046983	protein dimerization activity	F
cbr1_scaffold22-gene-0.43-mRNA-1	aldose 1-epimerase family protein	GO:0005975	carbohydrate metabolic process	P
cbr1_scaffold22-gene-0.43-mRNA-1	aldose 1-epimerase family protein	GO:0016853	isomerase activity	F
cbr1_scaffold22-gene-0.43-mRNA-1	aldose 1-epimerase family protein	GO:0030246	carbohydrate binding	F
cbr1_scaffold22-gene-0.43-mRNA-2	aldose 1-epimerase family protein	GO:0005975	carbohydrate metabolic process	P
cbr1_scaffold22-gene-0.43-mRNA-2	aldose 1-epimerase family protein	GO:0016853	isomerase activity	F
cbr1_scaffold22-gene-0.43-mRNA-2	aldose 1-epimerase family protein	GO:0030246	carbohydrate binding	F
cbr1_scaffold22-gene-0.3-mRNA-1	laccase (diphenol oxidase)-like protein	GO:0055114	oxidation-reduction process	P
cbr1_scaffold22-gene-0.3-mRNA-1	laccase (diphenol oxidase)-like protein	GO:0005507	copper ion binding	F
cbr1_scaffold22-gene-0.3-mRNA-1	laccase (diphenol oxidase)-like protein	GO:0046274	lignin catabolic process	P
cbr1_scaffold22-gene-0.3-mRNA-1	laccase (diphenol oxidase)-like protein	GO:0048046	apoplast	C
cbr1_scaffold22-gene-0.3-mRNA-1	laccase (diphenol oxidase)-like protein	GO:0052716	hydroquinone:oxygen oxidoreductase activity	F
cbr1_scaffold22-gene-0.27-mRNA-1	lrr receptor-like serine threonine-protein kinase fls2-like	GO:0005515	protein binding	F
cbr1_scaffold22-gene-0.7-mRNA-1	protein	GO:0005515	protein binding	F
cbr1_scaffold22-gene-0.7-mRNA-1	protein	GO:0016020	membrane	C
cbr1_scaffold22-gene-0.7-mRNA-1	protein	GO:0016192	vesicle-mediated transport	P
cbr1_scaffold22-gene-0.8-mRNA-1	syntaxin-112	GO:0016020	membrane	C
cbr1_scaffold22-gene-0.8-mRNA-1	syntaxin-112	GO:0016192	vesicle-mediated transport	P
cbr1_scaffold22-gene-0.53-mRNA-1	pentatricopeptide repeat-containing protein	GO:0005515	protein binding	F
cbr1_scaffold23-gene-0.26-mRNA-1	acyl-coenzyme a oxidase 2	GO:0003997	acyl-CoA oxidase activity	F
cbr1_scaffold23-gene-0.26-mRNA-1	acyl-coenzyme a oxidase 2	GO:0005777	peroxisome	C
cbr1_scaffold23-gene-0.26-mRNA-1	acyl-coenzyme a oxidase 2	GO:0006635	fatty acid beta-oxidation	P
cbr1_scaffold23-gene-0.26-mRNA-1	acyl-coenzyme a oxidase 2	GO:0003995	acyl-CoA dehydrogenase activity	F
cbr1_scaffold23-gene-0.26-mRNA-1	acyl-coenzyme a oxidase 2	GO:0050660	flavin adenine dinucleotide binding	F
cbr1_scaffold23-gene-0.39-mRNA-1	#NAME?	GO:0004619	phosphoglycerate mutase activity	F
cbr1_scaffold23-gene-0.39-mRNA-1	#NAME?	GO:0006096	glycolysis	P
cbr1_scaffold23-gene-0.30-mRNA-1	type i inositol- -trisphosphate 5-phosphatase cvp2-like	GO:0046854	phosphatidylinositol phosphorylation	P
cbr1_scaffold24-gene-0.2-mRNA-1	protein	GO:0005515	protein binding	F
cbr1_scaffold24-gene-0.2-mRNA-1	protein	GO:0008270	zinc ion binding	F
cbr1_scaffold24-gene-0.7-mRNA-1	protein	GO:0005515	protein binding	F
cbr1_scaffold24-gene-0.7-mRNA-1	protein	GO:0008270	zinc ion binding	F
cbr1_scaffold24-gene-0.6-mRNA-1	protein	GO:0005515	protein binding	F
cbr1_scaffold24-gene-0.6-mRNA-1	protein	GO:0008270	zinc ion binding	F
cbr1_scaffold24-gene-0.38-mRNA-1	armadillo beta-catenin-like repeat-containing protein	GO:0005515	protein binding	F
cbr1_scaffold24-gene-0.43-mRNA-1	oligopeptide transporter 7-like	GO:0055085	transmembrane transport	P
cbr1_scaffold25-gene-0.1-mRNA-1	pentatricopeptide repeat-containing protein	GO:0005515	protein binding	F
cbr1_scaffold25-gene-0.25-mRNA-1	polyol monosaccharide transporter	GO:0022891	substrate-specific transmembrane transporter activity	F
cbr1_scaffold25-gene-0.25-mRNA-1	polyol monosaccharide transporter	GO:0055085	transmembrane transport	P
cbr1_scaffold25-gene-0.25-mRNA-1	polyol monosaccharide transporter	GO:0016021	integral to membrane	C
cbr1_scaffold25-gene-0.41-mRNA-1	splicing factor 3b subunit 4	GO:0003676	nucleic acid binding	F
cbr1_scaffold25-gene-0.41-mRNA-1	splicing factor 3b subunit 4	GO:0000166	nucleotide binding	F
cbr1_scaffold26-gene-0.29-mRNA-1	2-dehydro-3-deoxyphosphoheptonate aldolase 3-deoxy-d-arabino-heptulosonate 7-phosphate synthetase	GO:0003849	3-deoxy-7-phosphoheptulonate synthase activity	F
cbr1_scaffold26-gene-0.29-mRNA-1	2-dehydro-3-deoxyphosphoheptonate aldolase 3-deoxy-d-arabino-heptulosonate 7-phosphate synthetase	GO:0009073	aromatic amino acid family biosynthetic process	P
cbr1_scaffold26-gene-0.30-mRNA-1	poly-a binding	GO:0003676	nucleic acid binding	F
cbr1_scaffold26-gene-0.30-mRNA-1	poly-a binding	GO:0000166	nucleotide binding	F
cbr1_scaffold26-gene-0.36-mRNA-1	white-brown-complex abc transporter family	GO:0005524	ATP binding	F
cbr1_scaffold26-gene-0.36-mRNA-1	white-brown-complex abc transporter family	GO:0016887	ATPase activity	F
cbr1_scaffold26-gene-0.36-mRNA-1	white-brown-complex abc transporter family	GO:0016020	membrane	C
cbr1_scaffold27-gene-0.23-mRNA-1	rwp-rk domain-containing protein	GO:0005515	protein binding	F
cbr1_scaffold27-gene-0.1-mRNA-1	niemann-pick c1	GO:0016021	integral to membrane	C
cbr1_scaffold27-gene-0.1-mRNA-1	niemann-pick c1	GO:0008158	hedgehog receptor activity	F
cbr1_scaffold27-gene-0.1-mRNA-1	niemann-pick c1	GO:0030301	cholesterol transport	P
cbr1_scaffold28-gene-0.33-mRNA-1	alanine--glyoxylate aminotransferase 2 homolog mitochondrial-like	GO:0008483	transaminase activity	F
cbr1_scaffold28-gene-0.33-mRNA-1	alanine--glyoxylate aminotransferase 2 homolog mitochondrial-like	GO:0030170	pyridoxal phosphate binding	F
cbr1_scaffold28-gene-0.15-mRNA-1	pentatricopeptide repeat-containing protein	GO:0005515	protein binding	F
cbr1_scaffold28-gene-0.6-mRNA-1	gamma-glutamyl transpeptidase 1	GO:0003840	gamma-glutamyltransferase activity	F
cbr1_scaffold28-gene-0.6-mRNA-1	gamma-glutamyl transpeptidase 1	GO:0006749	glutathione metabolic process	P
cbr1_scaffold28-gene-0.23-mRNA-1	gamma-glutamyl transpeptidase 1	GO:0003840	gamma-glutamyltransferase activity	F
cbr1_scaffold28-gene-0.23-mRNA-1	gamma-glutamyl transpeptidase 1	GO:0006749	glutathione metabolic process	P
cbr1_scaffold28-gene-0.8-mRNA-1	gamma-glutamyl transpeptidase 1	GO:0003840	gamma-glutamyltransferase activity	F
cbr1_scaffold28-gene-0.8-mRNA-1	gamma-glutamyl transpeptidase 1	GO:0006749	glutathione metabolic process	P
cbr1_scaffold29-gene-0.26-mRNA-1	dihydroorotate dehydrogenase	GO:0006207	'de novo' pyrimidine nucleobase biosynthetic process	P
cbr1_scaffold29-gene-0.26-mRNA-1	dihydroorotate dehydrogenase	GO:0055114	oxidation-reduction process	P
cbr1_scaffold29-gene-0.26-mRNA-1	dihydroorotate dehydrogenase	GO:0004158	dihydroorotate oxidase activity	F
cbr1_scaffold29-gene-0.26-mRNA-1	dihydroorotate dehydrogenase	GO:0016020	membrane	C
cbr1_scaffold29-gene-0.26-mRNA-1	dihydroorotate dehydrogenase	GO:0006222	UMP biosynthetic process	P
cbr1_scaffold2-gene-0.52-mRNA-1	transducin wd40 domain-containing protein	GO:0005515	protein binding	F
cbr1_scaffold2-gene-0.56-mRNA-1	zinc finger (ran-binding) domain-containing protein	GO:0005622	intracellular	C
cbr1_scaffold2-gene-0.56-mRNA-1	zinc finger (ran-binding) domain-containing protein	GO:0008270	zinc ion binding	F
cbr1_scaffold2-gene-0.50-mRNA-1	2-oxoglutarate and fe -dependent oxygenase-like protein	GO:0016491	oxidoreductase activity	F
cbr1_scaffold2-gene-0.50-mRNA-1	2-oxoglutarate and fe -dependent oxygenase-like protein	GO:0055114	oxidation-reduction process	P
cbr1_scaffold2-gene-0.49-mRNA-1	protein wuschel	GO:0003700	sequence-specific DNA binding transcription factor activity	F
cbr1_scaffold2-gene-0.49-mRNA-1	protein wuschel	GO:0043565	sequence-specific DNA binding	F
cbr1_scaffold2-gene-0.49-mRNA-2	protein wuschel	GO:0003700	sequence-specific DNA binding transcription factor activity	F
cbr1_scaffold2-gene-0.49-mRNA-2	protein wuschel	GO:0043565	sequence-specific DNA binding	F
cbr1_scaffold2-gene-0.53-mRNA-1	replication protein a 70 kda dna-binding subunit	GO:0003676	nucleic acid binding	F
cbr1_scaffold2-gene-1.40-mRNA-1	cytochrome p450	GO:0005506	iron ion binding	F
cbr1_scaffold2-gene-1.40-mRNA-1	cytochrome p450	GO:0009055	electron carrier activity	F
cbr1_scaffold2-gene-1.40-mRNA-1	cytochrome p450	GO:0020037	heme binding	F
cbr1_scaffold2-gene-1.40-mRNA-1	cytochrome p450	GO:0055114	oxidation-reduction process	P
cbr1_scaffold30-gene-0.28-mRNA-1	vacuolar atp synthase 16 kda proteolipid subunit	GO:0015078	hydrogen ion transmembrane transporter activity	F
cbr1_scaffold30-gene-0.28-mRNA-1	vacuolar atp synthase 16 kda proteolipid subunit	GO:0015991	ATP hydrolysis coupled proton transport	P
cbr1_scaffold30-gene-0.4-mRNA-1	receptor-like protein kinase	GO:0005524	ATP binding	F
cbr1_scaffold30-gene-0.4-mRNA-1	receptor-like protein kinase	GO:0006468	protein phosphorylation	P
cbr1_scaffold30-gene-0.4-mRNA-1	receptor-like protein kinase	GO:0005515	protein binding	F
cbr1_scaffold30-gene-0.4-mRNA-1	receptor-like protein kinase	GO:0004674	protein serine/threonine kinase activity	F
cbr1_scaffold30-gene-0.4-mRNA-1	receptor-like protein kinase	GO:0004713	protein tyrosine kinase activity	F
cbr1_scaffold31-gene-0.8-mRNA-1	nucleolar protein 10	GO:0005515	protein binding	F
cbr1_scaffold31-gene-0.8-mRNA-1	nucleolar protein 10	GO:0005634	nucleus	C
cbr1_scaffold32-gene-0.28-mRNA-1	14-3-3-like protein gf14 lambda	GO:0019904	protein domain specific binding	F
cbr1_scaffold32-gene-0.26-mRNA-1	cyclin d2	GO:0005634	nucleus	C
cbr1_scaffold32-gene-0.30-mRNA-1	6-phosphofructokinase chloroplastic-like	GO:0003872	6-phosphofructokinase activity	F
cbr1_scaffold32-gene-0.30-mRNA-1	6-phosphofructokinase chloroplastic-like	GO:0005945	6-phosphofructokinase complex	C
cbr1_scaffold32-gene-0.30-mRNA-1	6-phosphofructokinase chloroplastic-like	GO:0006096	glycolysis	P
cbr1_scaffold32-gene-0.30-mRNA-1	6-phosphofructokinase chloroplastic-like	GO:0006002	fructose 6-phosphate metabolic process	P
cbr1_scaffold33-gene-0.0-mRNA-1	zf-hd homeobox protein at4g24660-like	GO:0003677	DNA binding	F
cbr1_scaffold34-gene-0.36-mRNA-1	ribosomal rna small subunit methyltransferase e	GO:0006364	rRNA processing	P
cbr1_scaffold34-gene-0.36-mRNA-1	ribosomal rna small subunit methyltransferase e	GO:0008168	methyltransferase activity	F
cbr1_scaffold34-gene-0.30-mRNA-1	protein kinase superfamily protein	GO:0004672	protein kinase activity	F
cbr1_scaffold34-gene-0.30-mRNA-1	protein kinase superfamily protein	GO:0005524	ATP binding	F
cbr1_scaffold34-gene-0.30-mRNA-1	protein kinase superfamily protein	GO:0006468	protein phosphorylation	P
cbr1_scaffold34-gene-0.35-mRNA-1	protein kinase	GO:0004672	protein kinase activity	F
cbr1_scaffold34-gene-0.35-mRNA-1	protein kinase	GO:0005524	ATP binding	F
cbr1_scaffold34-gene-0.35-mRNA-1	protein kinase	GO:0006468	protein phosphorylation	P
cbr1_scaffold34-gene-0.39-mRNA-1	hva22-like protein a	GO:0003676	nucleic acid binding	F
cbr1_scaffold34-gene-0.39-mRNA-1	hva22-like protein a	GO:0008270	zinc ion binding	F
cbr1_scaffold34-gene-0.39-mRNA-1	hva22-like protein a	GO:0005622	intracellular	C
cbr1_scaffold34-gene-0.2-mRNA-1	hva22-like protein a	GO:0003676	nucleic acid binding	F
cbr1_scaffold34-gene-0.2-mRNA-1	hva22-like protein a	GO:0008270	zinc ion binding	F
cbr1_scaffold34-gene-0.2-mRNA-1	hva22-like protein a	GO:0005622	intracellular	C
cbr1_scaffold35-gene-0.7-mRNA-1	protein rer1b	GO:0016021	integral to membrane	C
cbr1_scaffold35-gene-0.24-mRNA-1	vacuolar-processing enzyme	GO:0004197	cysteine-type endopeptidase activity	F
cbr1_scaffold35-gene-0.24-mRNA-1	vacuolar-processing enzyme	GO:0006508	proteolysis	P
cbr1_scaffold35-gene-0.9-mRNA-1	atp binding	GO:0005515	protein binding	F
cbr1_scaffold35-gene-0.31-mRNA-1	atp binding	GO:0005524	ATP binding	F
cbr1_scaffold35-gene-0.31-mRNA-1	atp binding	GO:0006468	protein phosphorylation	P
cbr1_scaffold35-gene-0.31-mRNA-1	atp binding	GO:0004674	protein serine/threonine kinase activity	F
cbr1_scaffold35-gene-0.31-mRNA-1	atp binding	GO:0004713	protein tyrosine kinase activity	F
cbr1_scaffold35-gene-0.34-mRNA-1	u-box domain-containing protein 35-like	GO:0005524	ATP binding	F
cbr1_scaffold35-gene-0.34-mRNA-1	u-box domain-containing protein 35-like	GO:0006468	protein phosphorylation	P
cbr1_scaffold35-gene-0.34-mRNA-1	u-box domain-containing protein 35-like	GO:0006950	response to stress	P
cbr1_scaffold35-gene-0.34-mRNA-1	u-box domain-containing protein 35-like	GO:0004674	protein serine/threonine kinase activity	F
cbr1_scaffold35-gene-0.34-mRNA-1	u-box domain-containing protein 35-like	GO:0004713	protein tyrosine kinase activity	F
cbr1_scaffold36-gene-0.40-mRNA-1	acidic leucine-rich nuclear phosphoprotein 32-related protein	GO:0005515	protein binding	F
cbr1_scaffold36-gene-0.16-mRNA-1	polyol transporter 6	GO:0022891	substrate-specific transmembrane transporter activity	F
cbr1_scaffold36-gene-0.16-mRNA-1	polyol transporter 6	GO:0055085	transmembrane transport	P
cbr1_scaffold36-gene-0.16-mRNA-1	polyol transporter 6	GO:0016021	integral to membrane	C
cbr1_scaffold36-gene-0.41-mRNA-1	transcription initiation factor iib	GO:0008270	zinc ion binding	F
cbr1_scaffold36-gene-0.41-mRNA-1	transcription initiation factor iib	GO:0017025	TBP-class protein binding	F
cbr1_scaffold37-gene-0.24-mRNA-1	inactive receptor kinase	GO:0005524	ATP binding	F
cbr1_scaffold37-gene-0.24-mRNA-1	inactive receptor kinase	GO:0006468	protein phosphorylation	P
cbr1_scaffold37-gene-0.24-mRNA-1	inactive receptor kinase	GO:0005515	protein binding	F
cbr1_scaffold37-gene-0.24-mRNA-1	inactive receptor kinase	GO:0004713	protein tyrosine kinase activity	F
cbr1_scaffold37-gene-0.20-mRNA-1	cytochrome p450	GO:0005506	iron ion binding	F
cbr1_scaffold37-gene-0.20-mRNA-1	cytochrome p450	GO:0009055	electron carrier activity	F
cbr1_scaffold37-gene-0.20-mRNA-1	cytochrome p450	GO:0020037	heme binding	F
cbr1_scaffold37-gene-0.20-mRNA-1	cytochrome p450	GO:0055114	oxidation-reduction process	P
cbr1_scaffold38-gene-0.11-mRNA-1	gdp-mannose -dehydratase	GO:0003824	catalytic activity	F
cbr1_scaffold38-gene-0.11-mRNA-1	gdp-mannose -dehydratase	GO:0050662	coenzyme binding	F
cbr1_scaffold38-gene-0.11-mRNA-1	gdp-mannose -dehydratase	GO:0005622	intracellular	C
cbr1_scaffold38-gene-0.11-mRNA-1	gdp-mannose -dehydratase	GO:0019673	GDP-mannose metabolic process	P
cbr1_scaffold38-gene-0.11-mRNA-1	gdp-mannose -dehydratase	GO:0000166	nucleotide binding	F
cbr1_scaffold38-gene-0.31-mRNA-1	peptidyl-prolyl cis-trans isomerase pin1	GO:0016853	isomerase activity	F
cbr1_scaffold38-gene-0.32-mRNA-1	zinc finger ccch domain-containing protein 6-like	GO:0003676	nucleic acid binding	F
cbr1_scaffold38-gene-0.32-mRNA-1	zinc finger ccch domain-containing protein 6-like	GO:0008270	zinc ion binding	F
cbr1_scaffold39-gene-0.11-mRNA-1	protein	GO:0055085	transmembrane transport	P
cbr1_scaffold39-gene-0.28-mRNA-1	ubiquitin carboxyl-terminal hydrolase 16-like	GO:0004221	ubiquitin thiolesterase activity	F
cbr1_scaffold39-gene-0.28-mRNA-1	ubiquitin carboxyl-terminal hydrolase 16-like	GO:0006511	ubiquitin-dependent protein catabolic process	P
cbr1_scaffold39-gene-0.28-mRNA-1	ubiquitin carboxyl-terminal hydrolase 16-like	GO:0008270	zinc ion binding	F
cbr1_scaffold39-gene-0.28-mRNA-2	ubiquitin carboxyl-terminal hydrolase 16-like	GO:0004221	ubiquitin thiolesterase activity	F
cbr1_scaffold39-gene-0.28-mRNA-2	ubiquitin carboxyl-terminal hydrolase 16-like	GO:0006511	ubiquitin-dependent protein catabolic process	P
cbr1_scaffold39-gene-0.28-mRNA-2	ubiquitin carboxyl-terminal hydrolase 16-like	GO:0008270	zinc ion binding	F
cbr1_scaffold3-gene-0.0-mRNA-1	l-ascorbate oxidase	GO:0005507	copper ion binding	F
cbr1_scaffold3-gene-0.0-mRNA-1	l-ascorbate oxidase	GO:0016491	oxidoreductase activity	F
cbr1_scaffold3-gene-0.0-mRNA-1	l-ascorbate oxidase	GO:0055114	oxidation-reduction process	P
cbr1_scaffold3-gene-0.29-mRNA-1	l-ascorbate oxidase	GO:0016491	oxidoreductase activity	F
cbr1_scaffold3-gene-0.29-mRNA-1	l-ascorbate oxidase	GO:0055114	oxidation-reduction process	P
cbr1_scaffold3-gene-0.29-mRNA-1	l-ascorbate oxidase	GO:0005507	copper ion binding	F
cbr1_scaffold3-gene-0.29-mRNA-1	l-ascorbate oxidase	GO:0005576	extracellular region	C
cbr1_scaffold3-gene-0.30-mRNA-1	fkbp-type peptidyl-prolyl cis-trans isomerase 4	GO:0006457	protein folding	P
cbr1_scaffold3-gene-0.19-mRNA-1	mads box	GO:0003677	DNA binding	F
cbr1_scaffold3-gene-0.19-mRNA-1	mads box	GO:0046983	protein dimerization activity	F
cbr1_scaffold3-gene-0.28-mRNA-1	protein	GO:0030001	metal ion transport	P
cbr1_scaffold3-gene-0.28-mRNA-1	protein	GO:0046872	metal ion binding	F
cbr1_scaffold3-gene-0.12-mRNA-1	mads-box protein agl66	GO:0003677	DNA binding	F
cbr1_scaffold3-gene-0.12-mRNA-1	mads-box protein agl66	GO:0046983	protein dimerization activity	F
cbr1_scaffold3-gene-1.34-mRNA-1	apoptotic chromatin condensation inducer in the nucleus	GO:0003676	nucleic acid binding	F
cbr1_scaffold3-gene-1.34-mRNA-2	apoptotic chromatin condensation inducer in the nucleus	GO:0003676	nucleic acid binding	F
cbr1_scaffold3-gene-1.35-mRNA-1	60s ribosomal protein l30	GO:0003735	structural constituent of ribosome	F
cbr1_scaffold3-gene-1.35-mRNA-1	60s ribosomal protein l30	GO:0005840	ribosome	C
cbr1_scaffold3-gene-1.35-mRNA-1	60s ribosomal protein l30	GO:0006412	translation	P
cbr1_scaffold3-gene-1.38-mRNA-1	u-box domain-containing protein	GO:0005515	protein binding	F
cbr1_scaffold3-gene-1.38-mRNA-2	u-box domain-containing protein	GO:0005515	protein binding	F
cbr1_scaffold3-gene-1.44-mRNA-1	aspartic proteinase-like protein 1-like	GO:0004190	aspartic-type endopeptidase activity	F
cbr1_scaffold3-gene-1.44-mRNA-1	aspartic proteinase-like protein 1-like	GO:0006508	proteolysis	P
cbr1_scaffold3-gene-1.39-mRNA-1	protein	GO:0031305	integral to mitochondrial inner membrane	C
cbr1_scaffold3-gene-1.0-mRNA-1	atp binding	GO:0005524	ATP binding	F
cbr1_scaffold40-gene-0.34-mRNA-1	tetratricopeptide repeat domain-containing protein	GO:0005515	protein binding	F
cbr1_scaffold40-gene-0.30-mRNA-1	3-dehydroquinate synthase	GO:0003856	3-dehydroquinate synthase activity	F
cbr1_scaffold40-gene-0.30-mRNA-1	3-dehydroquinate synthase	GO:0005737	cytoplasm	C
cbr1_scaffold40-gene-0.30-mRNA-1	3-dehydroquinate synthase	GO:0009073	aromatic amino acid family biosynthetic process	P
cbr1_scaffold40-gene-0.40-mRNA-1	cell cycle checkpoint protein rad17	GO:0000166	nucleotide binding	F
cbr1_scaffold40-gene-0.40-mRNA-1	cell cycle checkpoint protein rad17	GO:0017111	nucleoside-triphosphatase activity	F
cbr1_scaffold40-gene-0.40-mRNA-1	cell cycle checkpoint protein rad17	GO:0005634	nucleus	C
cbr1_scaffold40-gene-0.40-mRNA-1	cell cycle checkpoint protein rad17	GO:0006281	DNA repair	P
cbr1_scaffold40-gene-0.40-mRNA-1	cell cycle checkpoint protein rad17	GO:0007049	cell cycle	P
cbr1_scaffold40-gene-0.39-mRNA-1	ascorbate peroxidase	GO:0004601	peroxidase activity	F
cbr1_scaffold40-gene-0.39-mRNA-1	ascorbate peroxidase	GO:0006979	response to oxidative stress	P
cbr1_scaffold40-gene-0.39-mRNA-1	ascorbate peroxidase	GO:0020037	heme binding	F
cbr1_scaffold40-gene-0.39-mRNA-1	ascorbate peroxidase	GO:0055114	oxidation-reduction process	P
cbr1_scaffold41-gene-0.30-mRNA-1	40s ribosomal protein s6 isoform 1	GO:0003735	structural constituent of ribosome	F
cbr1_scaffold41-gene-0.30-mRNA-1	40s ribosomal protein s6 isoform 1	GO:0005840	ribosome	C
cbr1_scaffold41-gene-0.30-mRNA-1	40s ribosomal protein s6 isoform 1	GO:0006412	translation	P
cbr1_scaffold41-gene-0.29-mRNA-1	serine threonine-protein kinase	GO:0005524	ATP binding	F
cbr1_scaffold41-gene-0.29-mRNA-1	serine threonine-protein kinase	GO:0006468	protein phosphorylation	P
cbr1_scaffold41-gene-0.29-mRNA-1	serine threonine-protein kinase	GO:0004674	protein serine/threonine kinase activity	F
cbr1_scaffold41-gene-0.29-mRNA-1	serine threonine-protein kinase	GO:0004713	protein tyrosine kinase activity	F
cbr1_scaffold41-gene-0.3-mRNA-1	g protein-coupled receptor-like protein	GO:0003824	catalytic activity	F
cbr1_scaffold42-gene-0.27-mRNA-1	cc-nbs-lrr resistance protein	GO:0003677	DNA binding	F
cbr1_scaffold43-gene-0.41-mRNA-1	multidrug resistance	GO:0006855	drug transmembrane transport	P
cbr1_scaffold43-gene-0.41-mRNA-1	multidrug resistance	GO:0015238	drug transmembrane transporter activity	F
cbr1_scaffold43-gene-0.41-mRNA-1	multidrug resistance	GO:0015297	antiporter activity	F
cbr1_scaffold43-gene-0.41-mRNA-1	multidrug resistance	GO:0016020	membrane	C
cbr1_scaffold43-gene-0.35-mRNA-1	mate efflux family protein	GO:0006855	drug transmembrane transport	P
cbr1_scaffold43-gene-0.35-mRNA-1	mate efflux family protein	GO:0015238	drug transmembrane transporter activity	F
cbr1_scaffold43-gene-0.35-mRNA-1	mate efflux family protein	GO:0015297	antiporter activity	F
cbr1_scaffold43-gene-0.35-mRNA-1	mate efflux family protein	GO:0016020	membrane	C
cbr1_scaffold43-gene-0.12-mRNA-1	at4g40080-like protein	GO:0005543	phospholipid binding	F
cbr1_scaffold43-gene-0.16-mRNA-1	e3 ubiquitin-protein ligase atl6-like	GO:0005515	protein binding	F
cbr1_scaffold43-gene-0.16-mRNA-1	e3 ubiquitin-protein ligase atl6-like	GO:0008270	zinc ion binding	F
cbr1_scaffold44-gene-0.2-mRNA-1	farnesylated protein	GO:0030001	metal ion transport	P
cbr1_scaffold44-gene-0.2-mRNA-1	farnesylated protein	GO:0046872	metal ion binding	F
cbr1_scaffold44-gene-0.5-mRNA-1	ras-related small gtp-binding protein	GO:0005525	GTP binding	F
cbr1_scaffold44-gene-0.5-mRNA-1	ras-related small gtp-binding protein	GO:0007264	small GTPase mediated signal transduction	P
cbr1_scaffold44-gene-0.5-mRNA-1	ras-related small gtp-binding protein	GO:0005622	intracellular	C
cbr1_scaffold44-gene-0.5-mRNA-1	ras-related small gtp-binding protein	GO:0015031	protein transport	P
cbr1_scaffold44-gene-0.5-mRNA-1	ras-related small gtp-binding protein	GO:0003924	GTPase activity	F
cbr1_scaffold44-gene-0.5-mRNA-1	ras-related small gtp-binding protein	GO:0006184	GTP catabolic process	P
cbr1_scaffold44-gene-0.5-mRNA-1	ras-related small gtp-binding protein	GO:0016020	membrane	C
cbr1_scaffold46-gene-0.24-mRNA-1	succinate dehydrogenase	GO:0016491	oxidoreductase activity	F
cbr1_scaffold46-gene-0.24-mRNA-1	succinate dehydrogenase	GO:0006099	tricarboxylic acid cycle	P
cbr1_scaffold46-gene-0.24-mRNA-1	succinate dehydrogenase	GO:0050660	flavin adenine dinucleotide binding	F
cbr1_scaffold46-gene-0.24-mRNA-1	succinate dehydrogenase	GO:0022900	electron transport chain	P
cbr1_scaffold46-gene-0.20-mRNA-1	cytochrome p450 90b1-like	GO:0005506	iron ion binding	F
cbr1_scaffold46-gene-0.20-mRNA-1	cytochrome p450 90b1-like	GO:0009055	electron carrier activity	F
cbr1_scaffold46-gene-0.20-mRNA-1	cytochrome p450 90b1-like	GO:0020037	heme binding	F
cbr1_scaffold46-gene-0.20-mRNA-1	cytochrome p450 90b1-like	GO:0055114	oxidation-reduction process	P
cbr1_scaffold47-gene-0.3-mRNA-1	ap2 erf domain-containing transcription factor	GO:0003700	sequence-specific DNA binding transcription factor activity	F
cbr1_scaffold47-gene-0.3-mRNA-1	ap2 erf domain-containing transcription factor	GO:0003677	DNA binding	F
cbr1_scaffold49-gene-0.0-mRNA-1	udp-glycosyltransferase 85a2	GO:0008152	metabolic process	P
cbr1_scaffold4-gene-0.10-mRNA-1	ap2 erf domain-containing transcription factor	GO:0003700	sequence-specific DNA binding transcription factor activity	F
cbr1_scaffold4-gene-0.10-mRNA-1	ap2 erf domain-containing transcription factor	GO:0003677	DNA binding	F
cbr1_scaffold4-gene-0.36-mRNA-1	transcription factor	GO:0003682	chromatin binding	F
cbr1_scaffold4-gene-0.36-mRNA-1	transcription factor	GO:0003677	DNA binding	F
cbr1_scaffold4-gene-0.38-mRNA-1	multicatalytic endopeptidase complex	GO:0006511	ubiquitin-dependent protein catabolic process	P
cbr1_scaffold4-gene-0.38-mRNA-1	multicatalytic endopeptidase complex	GO:0004298	threonine-type endopeptidase activity	F
cbr1_scaffold4-gene-0.38-mRNA-1	multicatalytic endopeptidase complex	GO:0005839	proteasome core complex	C
cbr1_scaffold4-gene-0.44-mRNA-1	histidine kinase osmosensor protein	GO:0000156	two-component response regulator activity	F
cbr1_scaffold4-gene-0.44-mRNA-1	histidine kinase osmosensor protein	GO:0000160	two-component signal transduction system (phosphorelay)	P
cbr1_scaffold4-gene-0.44-mRNA-1	histidine kinase osmosensor protein	GO:0005524	ATP binding	F
cbr1_scaffold4-gene-0.44-mRNA-1	histidine kinase osmosensor protein	GO:0000155	two-component sensor activity	F
cbr1_scaffold4-gene-0.44-mRNA-1	histidine kinase osmosensor protein	GO:0016020	membrane	C
cbr1_scaffold4-gene-0.44-mRNA-1	histidine kinase osmosensor protein	GO:0016310	phosphorylation	P
cbr1_scaffold4-gene-1.41-mRNA-1	receptor homology-transmembrane-ring h2 domain protein 1	GO:0005515	protein binding	F
cbr1_scaffold4-gene-1.41-mRNA-1	receptor homology-transmembrane-ring h2 domain protein 1	GO:0008270	zinc ion binding	F
cbr1_scaffold4-gene-1.44-mRNA-1	26s proteasome non-atpase regulatory subunit	GO:0005515	protein binding	F
cbr1_scaffold4-gene-1.44-mRNA-1	26s proteasome non-atpase regulatory subunit	GO:0006511	ubiquitin-dependent protein catabolic process	P
cbr1_scaffold4-gene-1.12-mRNA-1	lysosomal alpha-mannosidase-like	GO:0004559	alpha-mannosidase activity	F
cbr1_scaffold4-gene-1.12-mRNA-1	lysosomal alpha-mannosidase-like	GO:0030246	carbohydrate binding	F
cbr1_scaffold4-gene-1.12-mRNA-1	lysosomal alpha-mannosidase-like	GO:0006013	mannose metabolic process	P
cbr1_scaffold4-gene-1.12-mRNA-1	lysosomal alpha-mannosidase-like	GO:0008270	zinc ion binding	F
cbr1_scaffold4-gene-1.45-mRNA-1	mlo-like protein 4-like	GO:0008219	cell death	P
cbr1_scaffold4-gene-1.45-mRNA-1	mlo-like protein 4-like	GO:0016021	integral to membrane	C
cbr1_scaffold4-gene-1.22-mRNA-1	mlo-like protein	GO:0008219	cell death	P
cbr1_scaffold4-gene-1.22-mRNA-1	mlo-like protein	GO:0016021	integral to membrane	C
cbr1_scaffold50-gene-0.3-mRNA-1	rna binding	GO:0000166	nucleotide binding	F
cbr1_scaffold50-gene-0.3-mRNA-1	rna binding	GO:0003735	structural constituent of ribosome	F
cbr1_scaffold50-gene-0.3-mRNA-1	rna binding	GO:0005840	ribosome	C
cbr1_scaffold50-gene-0.3-mRNA-1	rna binding	GO:0006412	translation	P
cbr1_scaffold50-gene-0.0-mRNA-1	nucleotide-sugar transporter family protein	GO:0000139	Golgi membrane	C
cbr1_scaffold50-gene-0.0-mRNA-1	nucleotide-sugar transporter family protein	GO:0005351	sugar:hydrogen symporter activity	F
cbr1_scaffold50-gene-0.0-mRNA-1	nucleotide-sugar transporter family protein	GO:0008643	carbohydrate transport	P
cbr1_scaffold50-gene-0.0-mRNA-1	nucleotide-sugar transporter family protein	GO:0016021	integral to membrane	C
cbr1_scaffold51-gene-0.21-mRNA-1	lateral signaling target protein	GO:0046872	metal ion binding	F
cbr1_scaffold51-gene-0.7-mRNA-1	gdsl esterase lipase	GO:0006629	lipid metabolic process	P
cbr1_scaffold51-gene-0.7-mRNA-1	gdsl esterase lipase	GO:0016298	lipase activity	F
cbr1_scaffold51-gene-0.5-mRNA-1	germin-like protein subfamily 1 member 14	GO:0030145	manganese ion binding	F
cbr1_scaffold51-gene-0.5-mRNA-1	germin-like protein subfamily 1 member 14	GO:0048046	apoplast	C
cbr1_scaffold51-gene-0.5-mRNA-1	germin-like protein subfamily 1 member 14	GO:0045735	nutrient reservoir activity	F
cbr1_scaffold52-gene-0.2-mRNA-1	pentatricopeptide repeat-containing protein	GO:0005515	protein binding	F
cbr1_scaffold52-gene-0.0-mRNA-1	probable lrr receptor-like serine threonine-protein kinase at5g10290-like	GO:0005515	protein binding	F
cbr1_scaffold53-gene-0.19-mRNA-1	dna polymerase iii polc-type	GO:0004527	exonuclease activity	F
cbr1_scaffold53-gene-0.19-mRNA-1	dna polymerase iii polc-type	GO:0005622	intracellular	C
cbr1_scaffold53-gene-0.19-mRNA-1	dna polymerase iii polc-type	GO:0003676	nucleic acid binding	F
cbr1_scaffold53-gene-0.1-mRNA-1	trafficking protein particle complex subunit 12-like	GO:0005515	protein binding	F
cbr1_scaffold53-gene-0.16-mRNA-1	aspartate aminotransferase	GO:0009058	biosynthetic process	P
cbr1_scaffold53-gene-0.16-mRNA-1	aspartate aminotransferase	GO:0030170	pyridoxal phosphate binding	F
cbr1_scaffold53-gene-0.16-mRNA-1	aspartate aminotransferase	GO:0003824	catalytic activity	F
cbr1_scaffold54-gene-0.28-mRNA-1	transcription activator	GO:0005515	protein binding	F
cbr1_scaffold54-gene-0.28-mRNA-1	transcription activator	GO:0005524	ATP binding	F
cbr1_scaffold54-gene-0.28-mRNA-1	transcription activator	GO:0005634	nucleus	C
cbr1_scaffold54-gene-0.28-mRNA-2	transcription activator	GO:0005515	protein binding	F
cbr1_scaffold54-gene-0.28-mRNA-2	transcription activator	GO:0005524	ATP binding	F
cbr1_scaffold54-gene-0.28-mRNA-2	transcription activator	GO:0005634	nucleus	C
cbr1_scaffold55-gene-0.12-mRNA-1	nac domain-containing protein 7-like	GO:0003677	DNA binding	F
cbr1_scaffold55-gene-0.15-mRNA-1	histone h3	GO:0000786	nucleosome	C
cbr1_scaffold55-gene-0.15-mRNA-1	histone h3	GO:0003677	DNA binding	F
cbr1_scaffold55-gene-0.15-mRNA-1	histone h3	GO:0006334	nucleosome assembly	P
cbr1_scaffold55-gene-0.15-mRNA-1	histone h3	GO:0046982	protein heterodimerization activity	F
cbr1_scaffold57-gene-0.9-mRNA-1	xylem serine proteinase 1	GO:0004252	serine-type endopeptidase activity	F
cbr1_scaffold57-gene-0.9-mRNA-1	xylem serine proteinase 1	GO:0006508	proteolysis	P
cbr1_scaffold59-gene-0.16-mRNA-1	abhydrolase domain	GO:0003824	catalytic activity	F
cbr1_scaffold59-gene-0.16-mRNA-2	abhydrolase domain	GO:0003824	catalytic activity	F
cbr1_scaffold59-gene-0.17-mRNA-1	dnaj heat shock family protein	GO:0006457	protein folding	P
cbr1_scaffold59-gene-0.17-mRNA-1	dnaj heat shock family protein	GO:0051082	unfolded protein binding	F
cbr1_scaffold59-gene-0.18-mRNA-1	protein	GO:0030247	polysaccharide binding	F
cbr1_scaffold59-gene-0.19-mRNA-1	udp-glycosyltransferase 85a2-like	GO:0008152	metabolic process	P
cbr1_scaffold5-gene-0.19-mRNA-1	isoflavone reductase-like protein	GO:0000166	nucleotide binding	F
cbr1_scaffold5-gene-0.15-mRNA-1	phenylcoumaran benzylic ether reductase	GO:0000166	nucleotide binding	F
cbr1_scaffold5-gene-1.39-mRNA-1	isoflavone reductase-like protein	GO:0000166	nucleotide binding	F
cbr1_scaffold5-gene-1.37-mRNA-1	isoflavone reductase homolog	GO:0000166	nucleotide binding	F
cbr1_scaffold5-gene-1.13-mRNA-1	isoflavone reductase-like protein	GO:0000166	nucleotide binding	F
cbr1_scaffold60-gene-0.23-mRNA-1	histone-lysine n- h3 lysine-9 specific suvh6	GO:0042393	histone binding	F
cbr1_scaffold60-gene-0.23-mRNA-1	histone-lysine n- h3 lysine-9 specific suvh6	GO:0005634	nucleus	C
cbr1_scaffold60-gene-0.23-mRNA-1	histone-lysine n- h3 lysine-9 specific suvh6	GO:0008270	zinc ion binding	F
cbr1_scaffold60-gene-0.23-mRNA-1	histone-lysine n- h3 lysine-9 specific suvh6	GO:0018024	histone-lysine N-methyltransferase activity	F
cbr1_scaffold60-gene-0.23-mRNA-1	histone-lysine n- h3 lysine-9 specific suvh6	GO:0034968	histone lysine methylation	P
cbr1_scaffold61-gene-0.11-mRNA-1	disease resistance protein at4g27190-like	GO:0006952	defense response	P
cbr1_scaffold61-gene-0.11-mRNA-1	disease resistance protein at4g27190-like	GO:0043531	ADP binding	F
cbr1_scaffold61-gene-0.11-mRNA-1	disease resistance protein at4g27190-like	GO:0017111	nucleoside-triphosphatase activity	F
cbr1_scaffold61-gene-0.15-mRNA-1	u-box domain-containing protein 5-like	GO:0000151	ubiquitin ligase complex	C
cbr1_scaffold61-gene-0.15-mRNA-1	u-box domain-containing protein 5-like	GO:0004842	ubiquitin-protein ligase activity	F
cbr1_scaffold61-gene-0.15-mRNA-1	u-box domain-containing protein 5-like	GO:0016567	protein ubiquitination	P
cbr1_scaffold61-gene-0.15-mRNA-1	u-box domain-containing protein 5-like	GO:0005488	binding	F
cbr1_scaffold61-gene-0.15-mRNA-2	u-box domain-containing protein 5-like	GO:0000151	ubiquitin ligase complex	C
cbr1_scaffold61-gene-0.15-mRNA-2	u-box domain-containing protein 5-like	GO:0004842	ubiquitin-protein ligase activity	F
cbr1_scaffold61-gene-0.15-mRNA-2	u-box domain-containing protein 5-like	GO:0016567	protein ubiquitination	P
cbr1_scaffold61-gene-0.15-mRNA-2	u-box domain-containing protein 5-like	GO:0005488	binding	F
cbr1_scaffold64-gene-0.6-mRNA-1	ap2 domain-containing transcription factor	GO:0003700	sequence-specific DNA binding transcription factor activity	F
cbr1_scaffold64-gene-0.6-mRNA-1	ap2 domain-containing transcription factor	GO:0003677	DNA binding	F
cbr1_scaffold64-gene-0.1-mRNA-1	uncharacterized oxidoreductase -like	GO:0008152	metabolic process	P
cbr1_scaffold64-gene-0.1-mRNA-1	uncharacterized oxidoreductase -like	GO:0016491	oxidoreductase activity	F
cbr1_scaffold64-gene-0.1-mRNA-1	uncharacterized oxidoreductase -like	GO:0000166	nucleotide binding	F
cbr1_scaffold65-gene-0.27-mRNA-1	u-box domain-containing protein	GO:0000151	ubiquitin ligase complex	C
cbr1_scaffold65-gene-0.27-mRNA-1	u-box domain-containing protein	GO:0004842	ubiquitin-protein ligase activity	F
cbr1_scaffold65-gene-0.27-mRNA-1	u-box domain-containing protein	GO:0016567	protein ubiquitination	P
cbr1_scaffold65-gene-0.27-mRNA-1	u-box domain-containing protein	GO:0005488	binding	F
cbr1_scaffold66-gene-0.14-mRNA-1	riboflavin biosynthesis protein chloroplastic-like	GO:0009231	riboflavin biosynthetic process	P
cbr1_scaffold66-gene-0.14-mRNA-1	riboflavin biosynthesis protein chloroplastic-like	GO:0003935	GTP cyclohydrolase II activity	F
cbr1_scaffold67-gene-0.12-mRNA-1	histone h1	GO:0000786	nucleosome	C
cbr1_scaffold67-gene-0.12-mRNA-1	histone h1	GO:0003677	DNA binding	F
cbr1_scaffold67-gene-0.12-mRNA-1	histone h1	GO:0005634	nucleus	C
cbr1_scaffold67-gene-0.12-mRNA-1	histone h1	GO:0006334	nucleosome assembly	P
cbr1_scaffold67-gene-0.1-mRNA-1	rna binding	GO:0003676	nucleic acid binding	F
cbr1_scaffold67-gene-0.1-mRNA-1	rna binding	GO:0000166	nucleotide binding	F
cbr1_scaffold69-gene-0.18-mRNA-1	calcium-binding mitochondrial carrier protein s -1-like	GO:0055085	transmembrane transport	P
cbr1_scaffold69-gene-0.19-mRNA-1	1-aminocyclopropane-1-carboxylate oxidase	GO:0016491	oxidoreductase activity	F
cbr1_scaffold69-gene-0.19-mRNA-1	1-aminocyclopropane-1-carboxylate oxidase	GO:0055114	oxidation-reduction process	P
cbr1_scaffold6-gene-1.5-mRNA-1	serine-threonine protein plant-	GO:0005515	protein binding	F
cbr1_scaffold6-gene-1.33-mRNA-1	dead-box atp-dependent rna helicase 16-like	GO:0003676	nucleic acid binding	F
cbr1_scaffold6-gene-1.33-mRNA-1	dead-box atp-dependent rna helicase 16-like	GO:0005524	ATP binding	F
cbr1_scaffold6-gene-1.33-mRNA-1	dead-box atp-dependent rna helicase 16-like	GO:0008026	ATP-dependent helicase activity	F
cbr1_scaffold6-gene-1.33-mRNA-2	dead box atp-dependent rna	GO:0003676	nucleic acid binding	F
cbr1_scaffold6-gene-1.33-mRNA-2	dead box atp-dependent rna	GO:0005524	ATP binding	F
cbr1_scaffold6-gene-1.33-mRNA-2	dead box atp-dependent rna	GO:0008026	ATP-dependent helicase activity	F
cbr1_scaffold70-gene-0.0-mRNA-1	ocs element-binding	GO:0003700	sequence-specific DNA binding transcription factor activity	F
cbr1_scaffold70-gene-0.0-mRNA-1	ocs element-binding	GO:0043565	sequence-specific DNA binding	F
cbr1_scaffold74-gene-0.17-mRNA-1	oligopeptide transporter	GO:0055085	transmembrane transport	P
cbr1_scaffold76-gene-0.10-mRNA-1	serine threonine-protein kinase	GO:0005524	ATP binding	F
cbr1_scaffold76-gene-0.10-mRNA-1	serine threonine-protein kinase	GO:0006468	protein phosphorylation	P
cbr1_scaffold76-gene-0.10-mRNA-1	serine threonine-protein kinase	GO:0004674	protein serine/threonine kinase activity	F
cbr1_scaffold76-gene-0.10-mRNA-1	serine threonine-protein kinase	GO:0004713	protein tyrosine kinase activity	F
cbr1_scaffold77-gene-0.1-mRNA-1	l-ascorbate oxidase	GO:0016491	oxidoreductase activity	F
cbr1_scaffold77-gene-0.1-mRNA-1	l-ascorbate oxidase	GO:0055114	oxidation-reduction process	P
cbr1_scaffold77-gene-0.1-mRNA-1	l-ascorbate oxidase	GO:0005507	copper ion binding	F
cbr1_scaffold77-gene-0.1-mRNA-1	l-ascorbate oxidase	GO:0005576	extracellular region	C
cbr1_scaffold7-gene-0.34-mRNA-1	60s ribosomal protein l8	GO:0003735	structural constituent of ribosome	F
cbr1_scaffold7-gene-0.34-mRNA-1	60s ribosomal protein l8	GO:0005840	ribosome	C
cbr1_scaffold7-gene-0.34-mRNA-1	60s ribosomal protein l8	GO:0006412	translation	P
cbr1_scaffold7-gene-0.29-mRNA-1	60s ribosomal protein l8	GO:0003735	structural constituent of ribosome	F
cbr1_scaffold7-gene-0.29-mRNA-1	60s ribosomal protein l8	GO:0005840	ribosome	C
cbr1_scaffold7-gene-0.29-mRNA-1	60s ribosomal protein l8	GO:0006412	translation	P
cbr1_scaffold7-gene-0.37-mRNA-1	protein af-9 homolog	GO:0005634	nucleus	C
cbr1_scaffold7-gene-0.36-mRNA-1	peptide methionine sulfoxide reductase a5	GO:0008113	peptide-methionine-(S)-S-oxide reductase activity	F
cbr1_scaffold7-gene-0.36-mRNA-1	peptide methionine sulfoxide reductase a5	GO:0055114	oxidation-reduction process	P
cbr1_scaffold7-gene-0.25-mRNA-1	endo- -beta-glucanase	GO:0005975	carbohydrate metabolic process	P
cbr1_scaffold7-gene-0.25-mRNA-1	endo- -beta-glucanase	GO:0003824	catalytic activity	F
cbr1_scaffold7-gene-1.32-mRNA-1	gamma-glutamyl transpeptidase 1	GO:0003840	gamma-glutamyltransferase activity	F
cbr1_scaffold7-gene-1.32-mRNA-1	gamma-glutamyl transpeptidase 1	GO:0006749	glutathione metabolic process	P
cbr1_scaffold7-gene-1.33-mRNA-1	short-chain dehydrogenase reductase family protein	GO:0008152	metabolic process	P
cbr1_scaffold7-gene-1.33-mRNA-1	short-chain dehydrogenase reductase family protein	GO:0016491	oxidoreductase activity	F
cbr1_scaffold7-gene-1.33-mRNA-1	short-chain dehydrogenase reductase family protein	GO:0000166	nucleotide binding	F
cbr1_scaffold80-gene-0.4-mRNA-1	kinesin motor family protein	GO:0003777	microtubule motor activity	F
cbr1_scaffold80-gene-0.4-mRNA-1	kinesin motor family protein	GO:0005524	ATP binding	F
cbr1_scaffold80-gene-0.4-mRNA-1	kinesin motor family protein	GO:0005875	microtubule associated complex	C
cbr1_scaffold80-gene-0.4-mRNA-1	kinesin motor family protein	GO:0007018	microtubule-based movement	P
cbr1_scaffold82-gene-0.10-mRNA-1	histone partial	GO:0000786	nucleosome	C
cbr1_scaffold82-gene-0.10-mRNA-1	histone partial	GO:0003677	DNA binding	F
cbr1_scaffold82-gene-0.10-mRNA-1	histone partial	GO:0006334	nucleosome assembly	P
cbr1_scaffold82-gene-0.10-mRNA-1	histone partial	GO:0046982	protein heterodimerization activity	F
cbr1_scaffold83-gene-0.8-mRNA-1	oligopeptide transporter 7-like	GO:0055085	transmembrane transport	P
cbr1_scaffold86-gene-0.19-mRNA-1	iron-sulfur assembly protein	GO:0005198	structural molecule activity	F
cbr1_scaffold86-gene-0.19-mRNA-1	iron-sulfur assembly protein	GO:0016226	iron-sulfur cluster assembly	P
cbr1_scaffold86-gene-0.19-mRNA-1	iron-sulfur assembly protein	GO:0051536	iron-sulfur cluster binding	F
cbr1_scaffold88-gene-0.4-mRNA-1	anaphase-promoting complex subunit 10	GO:0005680	anaphase-promoting complex	C
cbr1_scaffold88-gene-0.4-mRNA-1	anaphase-promoting complex subunit 10	GO:0030071	regulation of mitotic metaphase/anaphase transition	P
cbr1_scaffold88-gene-0.4-mRNA-1	anaphase-promoting complex subunit 10	GO:0031145	anaphase-promoting complex-dependent proteasomal ubiquitin-dependent protein catabolic process	P
cbr1_scaffold88-gene-0.18-mRNA-1	tubby-like f-box protein 5-like	GO:0005515	protein binding	F
cbr1_scaffold8-gene-0.18-mRNA-1	homeobox-leucine zipper protein athb-6-like	GO:0000976	transcription regulatory region sequence-specific DNA binding	F
cbr1_scaffold8-gene-0.18-mRNA-1	homeobox-leucine zipper protein athb-6-like	GO:0003700	sequence-specific DNA binding transcription factor activity	F
cbr1_scaffold8-gene-0.18-mRNA-1	homeobox-leucine zipper protein athb-6-like	GO:0005634	nucleus	C
cbr1_scaffold91-gene-0.6-mRNA-1	sulfate bicarbonate oxalate exchanger and transporter sat-1	GO:0008271	secondary active sulfate transmembrane transporter activity	F
cbr1_scaffold91-gene-0.6-mRNA-1	sulfate bicarbonate oxalate exchanger and transporter sat-1	GO:0008272	sulfate transport	P
cbr1_scaffold91-gene-0.6-mRNA-1	sulfate bicarbonate oxalate exchanger and transporter sat-1	GO:0055085	transmembrane transport	P
cbr1_scaffold91-gene-0.6-mRNA-1	sulfate bicarbonate oxalate exchanger and transporter sat-1	GO:0016021	integral to membrane	C
cbr1_scaffold93-gene-0.4-mRNA-1	ras-related protein rabh1e-like	GO:0005525	GTP binding	F
cbr1_scaffold93-gene-0.4-mRNA-1	ras-related protein rabh1e-like	GO:0007264	small GTPase mediated signal transduction	P
cbr1_scaffold93-gene-0.4-mRNA-1	ras-related protein rabh1e-like	GO:0003924	GTPase activity	F
cbr1_scaffold93-gene-0.4-mRNA-1	ras-related protein rabh1e-like	GO:0006184	GTP catabolic process	P
cbr1_scaffold93-gene-0.4-mRNA-1	ras-related protein rabh1e-like	GO:0006886	intracellular protein transport	P
cbr1_scaffold93-gene-0.4-mRNA-1	ras-related protein rabh1e-like	GO:0006913	nucleocytoplasmic transport	P
cbr1_scaffold93-gene-0.4-mRNA-1	ras-related protein rabh1e-like	GO:0005622	intracellular	C
cbr1_scaffold93-gene-0.4-mRNA-1	ras-related protein rabh1e-like	GO:0016020	membrane	C
cbr1_scaffold96-gene-0.7-mRNA-1	ubiquitination-promoting complex protein 1	GO:0005515	protein binding	F
cbr1_scaffold99-gene-0.7-mRNA-1	l-ascorbate oxidase	GO:0016491	oxidoreductase activity	F
cbr1_scaffold99-gene-0.7-mRNA-1	l-ascorbate oxidase	GO:0055114	oxidation-reduction process	P
cbr1_scaffold99-gene-0.7-mRNA-1	l-ascorbate oxidase	GO:0005507	copper ion binding	F
cbr1_scaffold99-gene-0.7-mRNA-1	l-ascorbate oxidase	GO:0005576	extracellular region	C
cbr1_scaffold9-gene-0.28-mRNA-1	salicylic acid methyl transferase-like protein	GO:0008168	methyltransferase activity	F
cbr1_scaffold9-gene-0.34-mRNA-1	phosphatidic acid phosphatase family protein	GO:0003824	catalytic activity	F
cbr1_scaffold9-gene-0.34-mRNA-1	phosphatidic acid phosphatase family protein	GO:0016020	membrane	C
cbr1_scaffold9-gene-0.15-mRNA-1	pentatricopeptide repeat-containing protein	GO:0005515	protein binding	F
cbr1_scaffold9-gene-0.30-mRNA-1	mannan endo- -beta-mannosidase 7	GO:0005975	carbohydrate metabolic process	P
cbr1_scaffold9-gene-0.30-mRNA-1	mannan endo- -beta-mannosidase 7	GO:0003824	catalytic activity	F
cbr1_scaffold9-gene-0.31-mRNA-1	gtpase era-like	GO:0005525	GTP binding	F
cbr1_scaffold9-gene-1.1-mRNA-1	soluble inorganic pyrophosphatase	GO:0000287	magnesium ion binding	F
cbr1_scaffold9-gene-1.1-mRNA-1	soluble inorganic pyrophosphatase	GO:0004427	inorganic diphosphatase activity	F
cbr1_scaffold9-gene-1.1-mRNA-1	soluble inorganic pyrophosphatase	GO:0005737	cytoplasm	C
cbr1_scaffold9-gene-1.1-mRNA-1	soluble inorganic pyrophosphatase	GO:0006796	phosphate-containing compound metabolic process	P
cbr1_scaffold9-gene-1.16-mRNA-1	protein	GO:0016740	transferase activity	F
cbr2_scaffold101-gene-0.0-mRNA-1	phosphate transporter	GO:0005215	transporter activity	F
cbr2_scaffold101-gene-0.0-mRNA-1	phosphate transporter	GO:0055085	transmembrane transport	P
cbr2_scaffold101-gene-0.0-mRNA-1	phosphate transporter	GO:0016021	integral to membrane	C
cbr2_scaffold103-gene-0.0-mRNA-1	er glycerol-phosphate acyltransferase	GO:0008152	metabolic process	P
cbr2_scaffold107-gene-0.0-mRNA-1	far1-related protein	GO:0008270	zinc ion binding	F
cbr2_scaffold10-gene-0.6-mRNA-1	callose synthase	GO:0006075	(1->3)-beta-D-glucan biosynthetic process	P
cbr2_scaffold10-gene-0.6-mRNA-1	callose synthase	GO:0016020	membrane	C
cbr2_scaffold10-gene-0.33-mRNA-1	callose synthase 7-like	GO:0006075	(1->3)-beta-D-glucan biosynthetic process	P
cbr2_scaffold10-gene-0.33-mRNA-1	callose synthase 7-like	GO:0016020	membrane	C
cbr2_scaffold10-gene-0.8-mRNA-1	callose synthase 7-like	GO:0006075	(1->3)-beta-D-glucan biosynthetic process	P
cbr2_scaffold10-gene-0.8-mRNA-1	callose synthase 7-like	GO:0016020	membrane	C
cbr2_scaffold10-gene-1.38-mRNA-1	callose synthase 7-like	GO:0006075	(1->3)-beta-D-glucan biosynthetic process	P
cbr2_scaffold10-gene-1.38-mRNA-1	callose synthase 7-like	GO:0016020	membrane	C
cbr2_scaffold10-gene-1.39-mRNA-1	callose synthase	GO:0006075	(1->3)-beta-D-glucan biosynthetic process	P
cbr2_scaffold10-gene-1.39-mRNA-1	callose synthase	GO:0016020	membrane	C
cbr2_scaffold10-gene-1.37-mRNA-1	callose synthase 7-like	GO:0006075	(1->3)-beta-D-glucan biosynthetic process	P
cbr2_scaffold10-gene-1.37-mRNA-1	callose synthase 7-like	GO:0016020	membrane	C
cbr2_scaffold113-gene-0.0-mRNA-1	feronia receptor-like kinase	GO:0005524	ATP binding	F
cbr2_scaffold113-gene-0.0-mRNA-1	feronia receptor-like kinase	GO:0006468	protein phosphorylation	P
cbr2_scaffold113-gene-0.0-mRNA-1	feronia receptor-like kinase	GO:0004674	protein serine/threonine kinase activity	F
cbr2_scaffold113-gene-0.0-mRNA-1	feronia receptor-like kinase	GO:0004713	protein tyrosine kinase activity	F
cbr2_scaffold114-gene-0.0-mRNA-1	feronia receptor-like kinase	GO:0005524	ATP binding	F
cbr2_scaffold114-gene-0.0-mRNA-1	feronia receptor-like kinase	GO:0006468	protein phosphorylation	P
cbr2_scaffold114-gene-0.0-mRNA-1	feronia receptor-like kinase	GO:0004674	protein serine/threonine kinase activity	F
cbr2_scaffold114-gene-0.0-mRNA-1	feronia receptor-like kinase	GO:0004713	protein tyrosine kinase activity	F
cbr2_scaffold11-gene-0.2-mRNA-1	50s ribosomal protein l18	GO:0003735	structural constituent of ribosome	F
cbr2_scaffold11-gene-0.2-mRNA-1	50s ribosomal protein l18	GO:0005840	ribosome	C
cbr2_scaffold11-gene-0.2-mRNA-1	50s ribosomal protein l18	GO:0006412	translation	P
cbr2_scaffold11-gene-0.15-mRNA-1	bromodomain protein	GO:0005515	protein binding	F
cbr2_scaffold11-gene-0.12-mRNA-1	probable lrr receptor-like serine threonine-protein kinase at4g08850-like	GO:0005524	ATP binding	F
cbr2_scaffold11-gene-0.12-mRNA-1	probable lrr receptor-like serine threonine-protein kinase at4g08850-like	GO:0006468	protein phosphorylation	P
cbr2_scaffold11-gene-0.12-mRNA-1	probable lrr receptor-like serine threonine-protein kinase at4g08850-like	GO:0004713	protein tyrosine kinase activity	F
cbr2_scaffold11-gene-1.30-mRNA-1	serine threonine-protein kinase	GO:0005524	ATP binding	F
cbr2_scaffold11-gene-1.30-mRNA-1	serine threonine-protein kinase	GO:0006468	protein phosphorylation	P
cbr2_scaffold11-gene-1.30-mRNA-1	serine threonine-protein kinase	GO:0004674	protein serine/threonine kinase activity	F
cbr2_scaffold11-gene-1.30-mRNA-1	serine threonine-protein kinase	GO:0004713	protein tyrosine kinase activity	F
cbr2_scaffold11-gene-1.31-mRNA-1	protein kinase	GO:0005524	ATP binding	F
cbr2_scaffold11-gene-1.31-mRNA-1	protein kinase	GO:0006468	protein phosphorylation	P
cbr2_scaffold11-gene-1.31-mRNA-1	protein kinase	GO:0004713	protein tyrosine kinase activity	F
cbr2_scaffold12-gene-0.43-mRNA-1	rad3-like dna-binding helicase protein	GO:0004003	ATP-dependent DNA helicase activity	F
cbr2_scaffold12-gene-0.43-mRNA-1	rad3-like dna-binding helicase protein	GO:0005524	ATP binding	F
cbr2_scaffold12-gene-0.43-mRNA-1	rad3-like dna-binding helicase protein	GO:0006139	nucleobase-containing compound metabolic process	P
cbr2_scaffold12-gene-0.43-mRNA-1	rad3-like dna-binding helicase protein	GO:0003677	DNA binding	F
cbr2_scaffold12-gene-0.41-mRNA-1	protein	GO:0010181	FMN binding	F
cbr2_scaffold12-gene-0.41-mRNA-1	protein	GO:0016491	oxidoreductase activity	F
cbr2_scaffold12-gene-0.41-mRNA-1	protein	GO:0055114	oxidation-reduction process	P
cbr2_scaffold13-gene-0.33-mRNA-1	ribose phosphate pyrophosphokinase	GO:0009116	nucleoside metabolic process	P
cbr2_scaffold13-gene-0.32-mRNA-1	protein mei2-like 2-like	GO:0003676	nucleic acid binding	F
cbr2_scaffold13-gene-0.32-mRNA-1	protein mei2-like 2-like	GO:0000166	nucleotide binding	F
cbr2_scaffold13-gene-1.20-mRNA-1	big map kinase	GO:0005524	ATP binding	F
cbr2_scaffold13-gene-1.20-mRNA-1	big map kinase	GO:0006468	protein phosphorylation	P
cbr2_scaffold13-gene-1.20-mRNA-1	big map kinase	GO:0004707	MAP kinase activity	F
cbr2_scaffold13-gene-1.20-mRNA-1	big map kinase	GO:0004713	protein tyrosine kinase activity	F
cbr2_scaffold13-gene-1.7-mRNA-1	ribosomal protein l10e family	GO:0003723	RNA binding	F
cbr2_scaffold13-gene-1.7-mRNA-1	ribosomal protein l10e family	GO:0003735	structural constituent of ribosome	F
cbr2_scaffold13-gene-1.7-mRNA-1	ribosomal protein l10e family	GO:0006412	translation	P
cbr2_scaffold13-gene-1.7-mRNA-1	ribosomal protein l10e family	GO:0015934	large ribosomal subunit	C
cbr2_scaffold14-gene-0.35-mRNA-1	conserved oligomeric golgi complex subunit 5-like	GO:0006891	intra-Golgi vesicle-mediated transport	P
cbr2_scaffold14-gene-0.35-mRNA-1	conserved oligomeric golgi complex subunit 5-like	GO:0017119	Golgi transport complex	C
cbr2_scaffold14-gene-0.29-mRNA-1	spc97 spc98 family of spindle pole body component	GO:0000226	microtubule cytoskeleton organization	P
cbr2_scaffold14-gene-0.29-mRNA-1	spc97 spc98 family of spindle pole body component	GO:0000922	spindle pole	C
cbr2_scaffold14-gene-0.29-mRNA-1	spc97 spc98 family of spindle pole body component	GO:0005815	microtubule organizing center	C
cbr2_scaffold14-gene-0.29-mRNA-2	spc97 spc98 family of spindle pole body component	GO:0000226	microtubule cytoskeleton organization	P
cbr2_scaffold14-gene-0.29-mRNA-2	spc97 spc98 family of spindle pole body component	GO:0000922	spindle pole	C
cbr2_scaffold14-gene-0.29-mRNA-2	spc97 spc98 family of spindle pole body component	GO:0005815	microtubule organizing center	C
cbr2_scaffold15-gene-0.36-mRNA-1	zinc finger	GO:0006629	lipid metabolic process	P
cbr2_scaffold15-gene-0.36-mRNA-1	zinc finger	GO:0016787	hydrolase activity	F
cbr2_scaffold15-gene-0.37-mRNA-1	ph domain containing protein	GO:0005515	protein binding	F
cbr2_scaffold15-gene-0.37-mRNA-1	ph domain containing protein	GO:0005543	phospholipid binding	F
cbr2_scaffold15-gene-0.40-mRNA-1	nac domain ipr003441	GO:0003677	DNA binding	F
cbr2_scaffold15-gene-0.43-mRNA-1	4-hydroxyphenylpyruvate dioxygenase	GO:0003868	4-hydroxyphenylpyruvate dioxygenase activity	F
cbr2_scaffold15-gene-0.43-mRNA-1	4-hydroxyphenylpyruvate dioxygenase	GO:0009072	aromatic amino acid family metabolic process	P
cbr2_scaffold15-gene-0.43-mRNA-1	4-hydroxyphenylpyruvate dioxygenase	GO:0055114	oxidation-reduction process	P
cbr2_scaffold16-gene-0.22-mRNA-1	kinesin light	GO:0005515	protein binding	F
cbr2_scaffold17-gene-0.3-mRNA-1	outward rectifying potassium channel	GO:0005267	potassium channel activity	F
cbr2_scaffold17-gene-0.3-mRNA-1	outward rectifying potassium channel	GO:0016020	membrane	C
cbr2_scaffold17-gene-0.3-mRNA-1	outward rectifying potassium channel	GO:0071805	potassium ion transmembrane transport	P
cbr2_scaffold17-gene-0.22-mRNA-1	magnesium transporter -like family protein	GO:0016020	membrane	C
cbr2_scaffold17-gene-0.22-mRNA-1	magnesium transporter -like family protein	GO:0030001	metal ion transport	P
cbr2_scaffold17-gene-0.22-mRNA-1	magnesium transporter -like family protein	GO:0046873	metal ion transmembrane transporter activity	F
cbr2_scaffold17-gene-0.22-mRNA-1	magnesium transporter -like family protein	GO:0055085	transmembrane transport	P
cbr2_scaffold18-gene-0.42-mRNA-1	probably inactive leucine-rich repeat receptor-like protein kinase at5g48380-like	GO:0005524	ATP binding	F
cbr2_scaffold18-gene-0.42-mRNA-1	probably inactive leucine-rich repeat receptor-like protein kinase at5g48380-like	GO:0006468	protein phosphorylation	P
cbr2_scaffold18-gene-0.42-mRNA-1	probably inactive leucine-rich repeat receptor-like protein kinase at5g48380-like	GO:0004713	protein tyrosine kinase activity	F
cbr2_scaffold18-gene-0.41-mRNA-1	probably inactive leucine-rich repeat receptor-like protein kinase at5g48380-like	GO:0005524	ATP binding	F
cbr2_scaffold18-gene-0.41-mRNA-1	probably inactive leucine-rich repeat receptor-like protein kinase at5g48380-like	GO:0006468	protein phosphorylation	P
cbr2_scaffold18-gene-0.41-mRNA-1	probably inactive leucine-rich repeat receptor-like protein kinase at5g48380-like	GO:0005515	protein binding	F
cbr2_scaffold18-gene-0.41-mRNA-1	probably inactive leucine-rich repeat receptor-like protein kinase at5g48380-like	GO:0004713	protein tyrosine kinase activity	F
cbr2_scaffold19-gene-0.36-mRNA-1	2-alkenal reductase	GO:0008270	zinc ion binding	F
cbr2_scaffold19-gene-0.36-mRNA-1	2-alkenal reductase	GO:0016491	oxidoreductase activity	F
cbr2_scaffold19-gene-0.36-mRNA-1	2-alkenal reductase	GO:0055114	oxidation-reduction process	P
cbr2_scaffold19-gene-0.36-mRNA-1	2-alkenal reductase	GO:0000166	nucleotide binding	F
cbr2_scaffold19-gene-0.13-mRNA-1	nadp-dependent alkenal double bond reductase p2	GO:0008270	zinc ion binding	F
cbr2_scaffold19-gene-0.13-mRNA-1	nadp-dependent alkenal double bond reductase p2	GO:0016491	oxidoreductase activity	F
cbr2_scaffold19-gene-0.13-mRNA-1	nadp-dependent alkenal double bond reductase p2	GO:0055114	oxidation-reduction process	P
cbr2_scaffold19-gene-0.13-mRNA-1	nadp-dependent alkenal double bond reductase p2	GO:0000166	nucleotide binding	F
cbr2_scaffold19-gene-0.32-mRNA-1	nadp-dependent alkenal double bond reductase p1-like	GO:0008270	zinc ion binding	F
cbr2_scaffold19-gene-0.32-mRNA-1	nadp-dependent alkenal double bond reductase p1-like	GO:0016491	oxidoreductase activity	F
cbr2_scaffold19-gene-0.32-mRNA-1	nadp-dependent alkenal double bond reductase p1-like	GO:0055114	oxidation-reduction process	P
cbr2_scaffold19-gene-0.32-mRNA-1	nadp-dependent alkenal double bond reductase p1-like	GO:0000166	nucleotide binding	F
cbr2_scaffold19-gene-0.9-mRNA-1	protein	GO:0008270	zinc ion binding	F
cbr2_scaffold19-gene-0.9-mRNA-1	protein	GO:0016491	oxidoreductase activity	F
cbr2_scaffold19-gene-0.9-mRNA-1	protein	GO:0055114	oxidation-reduction process	P
cbr2_scaffold19-gene-0.9-mRNA-1	protein	GO:0000166	nucleotide binding	F
cbr2_scaffold1-gene-0.2-mRNA-1	protein	GO:0005643	nuclear pore	C
cbr2_scaffold1-gene-0.2-mRNA-1	protein	GO:0006886	intracellular protein transport	P
cbr2_scaffold1-gene-0.2-mRNA-1	protein	GO:0008565	protein transporter activity	F
cbr2_scaffold1-gene-0.2-mRNA-1	protein	GO:0005515	protein binding	F
cbr2_scaffold1-gene-0.0-mRNA-1	ap2 erf domain-containing transcription factor	GO:0003700	sequence-specific DNA binding transcription factor activity	F
cbr2_scaffold1-gene-0.0-mRNA-1	ap2 erf domain-containing transcription factor	GO:0003677	DNA binding	F
cbr2_scaffold1-gene-0.20-mRNA-1	auxin response factor 9	GO:0005634	nucleus	C
cbr2_scaffold1-gene-0.20-mRNA-1	auxin response factor 9	GO:0003677	DNA binding	F
cbr2_scaffold1-gene-0.20-mRNA-1	auxin response factor 9	GO:0009725	response to hormone stimulus	P
cbr2_scaffold1-gene-0.20-mRNA-1	auxin response factor 9	GO:0046983	protein dimerization activity	F
cbr2_scaffold1-gene-0.9-mRNA-1	protein	GO:0005515	protein binding	F
cbr2_scaffold1-gene-1.21-mRNA-1	nucleotide binding	GO:0005515	protein binding	F
cbr2_scaffold20-gene-0.3-mRNA-1	light-harvesting complex ii protein lhcb1	GO:0016020	membrane	C
cbr2_scaffold20-gene-0.20-mRNA-1	receptor-like protein kinase	GO:0005524	ATP binding	F
cbr2_scaffold20-gene-0.20-mRNA-1	receptor-like protein kinase	GO:0006468	protein phosphorylation	P
cbr2_scaffold20-gene-0.20-mRNA-1	receptor-like protein kinase	GO:0004674	protein serine/threonine kinase activity	F
cbr2_scaffold20-gene-0.20-mRNA-1	receptor-like protein kinase	GO:0004713	protein tyrosine kinase activity	F
cbr2_scaffold20-gene-0.20-mRNA-2	receptor-like protein kinase	GO:0005524	ATP binding	F
cbr2_scaffold20-gene-0.20-mRNA-2	receptor-like protein kinase	GO:0006468	protein phosphorylation	P
cbr2_scaffold20-gene-0.20-mRNA-2	receptor-like protein kinase	GO:0004674	protein serine/threonine kinase activity	F
cbr2_scaffold20-gene-0.20-mRNA-2	receptor-like protein kinase	GO:0004713	protein tyrosine kinase activity	F
cbr2_scaffold20-gene-0.22-mRNA-1	callose synthase 7-like	GO:0006075	(1->3)-beta-D-glucan biosynthetic process	P
cbr2_scaffold20-gene-0.22-mRNA-1	callose synthase 7-like	GO:0016020	membrane	C
cbr2_scaffold20-gene-0.21-mRNA-1	probable wrky transcription factor 28-like	GO:0003700	sequence-specific DNA binding transcription factor activity	F
cbr2_scaffold20-gene-0.21-mRNA-1	probable wrky transcription factor 28-like	GO:0043565	sequence-specific DNA binding	F
cbr2_scaffold21-gene-0.9-mRNA-1	ras-related protein raba3-like	GO:0005525	GTP binding	F
cbr2_scaffold21-gene-0.9-mRNA-1	ras-related protein raba3-like	GO:0007264	small GTPase mediated signal transduction	P
cbr2_scaffold21-gene-0.9-mRNA-1	ras-related protein raba3-like	GO:0003924	GTPase activity	F
cbr2_scaffold21-gene-0.9-mRNA-1	ras-related protein raba3-like	GO:0006184	GTP catabolic process	P
cbr2_scaffold21-gene-0.9-mRNA-1	ras-related protein raba3-like	GO:0006886	intracellular protein transport	P
cbr2_scaffold21-gene-0.9-mRNA-1	ras-related protein raba3-like	GO:0006913	nucleocytoplasmic transport	P
cbr2_scaffold21-gene-0.9-mRNA-1	ras-related protein raba3-like	GO:0005622	intracellular	C
cbr2_scaffold21-gene-0.9-mRNA-1	ras-related protein raba3-like	GO:0016020	membrane	C
cbr2_scaffold21-gene-0.10-mRNA-1	protein	GO:0017111	nucleoside-triphosphatase activity	F
cbr2_scaffold21-gene-0.10-mRNA-1	protein	GO:0005524	ATP binding	F
cbr2_scaffold22-gene-0.1-mRNA-1	f-box kelch-repeat protein	GO:0005515	protein binding	F
cbr2_scaffold22-gene-0.36-mRNA-1	u-box domain-containing protein 43	GO:0005515	protein binding	F
cbr2_scaffold22-gene-0.36-mRNA-1	u-box domain-containing protein 43	GO:0000151	ubiquitin ligase complex	C
cbr2_scaffold22-gene-0.36-mRNA-1	u-box domain-containing protein 43	GO:0004842	ubiquitin-protein ligase activity	F
cbr2_scaffold22-gene-0.36-mRNA-1	u-box domain-containing protein 43	GO:0016567	protein ubiquitination	P
cbr2_scaffold22-gene-0.38-mRNA-1	calcium-binding ef hand family protein	GO:0005515	protein binding	F
cbr2_scaffold22-gene-0.38-mRNA-1	calcium-binding ef hand family protein	GO:0005509	calcium ion binding	F
cbr2_scaffold24-gene-0.53-mRNA-1	callose synthase	GO:0006075	(1->3)-beta-D-glucan biosynthetic process	P
cbr2_scaffold24-gene-0.53-mRNA-1	callose synthase	GO:0016020	membrane	C
cbr2_scaffold24-gene-0.51-mRNA-1	callose synthase 7-like	GO:0006075	(1->3)-beta-D-glucan biosynthetic process	P
cbr2_scaffold24-gene-0.51-mRNA-1	callose synthase 7-like	GO:0016020	membrane	C
cbr2_scaffold24-gene-0.52-mRNA-1	callose synthase	GO:0006075	(1->3)-beta-D-glucan biosynthetic process	P
cbr2_scaffold24-gene-0.52-mRNA-1	callose synthase	GO:0016020	membrane	C
cbr2_scaffold25-gene-0.26-mRNA-1	fk506 binding	GO:0006457	protein folding	P
cbr2_scaffold25-gene-0.22-mRNA-1	dolichyl-diphosphooligosaccharide-protein glycosyltransferase subunit	GO:0004579	dolichyl-diphosphooligosaccharide-protein glycotransferase activity	F
cbr2_scaffold25-gene-0.22-mRNA-1	dolichyl-diphosphooligosaccharide-protein glycosyltransferase subunit	GO:0005783	endoplasmic reticulum	C
cbr2_scaffold25-gene-0.22-mRNA-1	dolichyl-diphosphooligosaccharide-protein glycosyltransferase subunit	GO:0006486	protein glycosylation	P
cbr2_scaffold25-gene-0.22-mRNA-1	dolichyl-diphosphooligosaccharide-protein glycosyltransferase subunit	GO:0016021	integral to membrane	C
cbr2_scaffold25-gene-0.22-mRNA-2	dolichyl-diphosphooligosaccharide-protein glycosyltransferase subunit	GO:0004579	dolichyl-diphosphooligosaccharide-protein glycotransferase activity	F
cbr2_scaffold25-gene-0.22-mRNA-2	dolichyl-diphosphooligosaccharide-protein glycosyltransferase subunit	GO:0005783	endoplasmic reticulum	C
cbr2_scaffold25-gene-0.22-mRNA-2	dolichyl-diphosphooligosaccharide-protein glycosyltransferase subunit	GO:0006486	protein glycosylation	P
cbr2_scaffold25-gene-0.22-mRNA-2	dolichyl-diphosphooligosaccharide-protein glycosyltransferase subunit	GO:0016021	integral to membrane	C
cbr2_scaffold25-gene-0.25-mRNA-1	mlo-like protein	GO:0008219	cell death	P
cbr2_scaffold25-gene-0.25-mRNA-1	mlo-like protein	GO:0016021	integral to membrane	C
cbr2_scaffold26-gene-0.22-mRNA-1	protein phosphatase	GO:0003824	catalytic activity	F
cbr2_scaffold26-gene-0.21-mRNA-1	g-box binding factor	GO:0003700	sequence-specific DNA binding transcription factor activity	F
cbr2_scaffold26-gene-0.21-mRNA-1	g-box binding factor	GO:0043565	sequence-specific DNA binding	F
cbr2_scaffold26-gene-0.21-mRNA-1	g-box binding factor	GO:0005634	nucleus	C
cbr2_scaffold27-gene-0.27-mRNA-1	phosphate transporter	GO:0016021	integral to membrane	C
cbr2_scaffold27-gene-0.27-mRNA-1	phosphate transporter	GO:0022857	transmembrane transporter activity	F
cbr2_scaffold27-gene-0.27-mRNA-1	phosphate transporter	GO:0055085	transmembrane transport	P
cbr2_scaffold27-gene-0.26-mRNA-1	phosphate transporter	GO:0016021	integral to membrane	C
cbr2_scaffold27-gene-0.26-mRNA-1	phosphate transporter	GO:0022857	transmembrane transporter activity	F
cbr2_scaffold27-gene-0.26-mRNA-1	phosphate transporter	GO:0055085	transmembrane transport	P
cbr2_scaffold28-gene-0.6-mRNA-1	cc-nbs-lrr resistance protein	GO:0043531	ADP binding	F
cbr2_scaffold29-gene-0.4-mRNA-1	hexokinase 2	GO:0005524	ATP binding	F
cbr2_scaffold29-gene-0.4-mRNA-1	hexokinase 2	GO:0005975	carbohydrate metabolic process	P
cbr2_scaffold29-gene-0.8-mRNA-1	protein	GO:0016491	oxidoreductase activity	F
cbr2_scaffold29-gene-0.8-mRNA-1	protein	GO:0050660	flavin adenine dinucleotide binding	F
cbr2_scaffold29-gene-0.8-mRNA-1	protein	GO:0055114	oxidation-reduction process	P
cbr2_scaffold29-gene-0.8-mRNA-1	protein	GO:0005524	ATP binding	F
cbr2_scaffold29-gene-0.8-mRNA-1	protein	GO:0005975	carbohydrate metabolic process	P
cbr2_scaffold29-gene-0.6-mRNA-1	cc-nbs-lrr resistance protein	GO:0006952	defense response	P
cbr2_scaffold29-gene-0.6-mRNA-1	cc-nbs-lrr resistance protein	GO:0043531	ADP binding	F
cbr2_scaffold29-gene-0.9-mRNA-1	hexokinase 3	GO:0005524	ATP binding	F
cbr2_scaffold29-gene-0.9-mRNA-1	hexokinase 3	GO:0005975	carbohydrate metabolic process	P
cbr2_scaffold2-gene-1.22-mRNA-1	callose synthase	GO:0006075	(1->3)-beta-D-glucan biosynthetic process	P
cbr2_scaffold2-gene-1.22-mRNA-1	callose synthase	GO:0016020	membrane	C
cbr2_scaffold2-gene-1.22-mRNA-2	callose synthase	GO:0006075	(1->3)-beta-D-glucan biosynthetic process	P
cbr2_scaffold2-gene-1.22-mRNA-2	callose synthase	GO:0016020	membrane	C
cbr2_scaffold32-gene-0.10-mRNA-1	callose synthase 7-like	GO:0006075	(1->3)-beta-D-glucan biosynthetic process	P
cbr2_scaffold32-gene-0.10-mRNA-1	callose synthase 7-like	GO:0016020	membrane	C
cbr2_scaffold34-gene-0.15-mRNA-1	feronia receptor-like kinase	GO:0005524	ATP binding	F
cbr2_scaffold34-gene-0.15-mRNA-1	feronia receptor-like kinase	GO:0006468	protein phosphorylation	P
cbr2_scaffold34-gene-0.15-mRNA-1	feronia receptor-like kinase	GO:0004674	protein serine/threonine kinase activity	F
cbr2_scaffold34-gene-0.15-mRNA-1	feronia receptor-like kinase	GO:0004713	protein tyrosine kinase activity	F
cbr2_scaffold34-gene-0.3-mRNA-1	feronia receptor-like kinase	GO:0005524	ATP binding	F
cbr2_scaffold34-gene-0.3-mRNA-1	feronia receptor-like kinase	GO:0006468	protein phosphorylation	P
cbr2_scaffold34-gene-0.3-mRNA-1	feronia receptor-like kinase	GO:0004713	protein tyrosine kinase activity	F
cbr2_scaffold38-gene-0.11-mRNA-1	gdsl esterase lipase	GO:0006629	lipid metabolic process	P
cbr2_scaffold38-gene-0.11-mRNA-1	gdsl esterase lipase	GO:0016787	hydrolase activity	F
cbr2_scaffold39-gene-0.0-mRNA-1	probable lrr receptor-like serine threonine-protein kinase at4g08850-like	GO:0005524	ATP binding	F
cbr2_scaffold39-gene-0.0-mRNA-1	probable lrr receptor-like serine threonine-protein kinase at4g08850-like	GO:0006468	protein phosphorylation	P
cbr2_scaffold39-gene-0.0-mRNA-1	probable lrr receptor-like serine threonine-protein kinase at4g08850-like	GO:0005515	protein binding	F
cbr2_scaffold39-gene-0.0-mRNA-1	probable lrr receptor-like serine threonine-protein kinase at4g08850-like	GO:0004713	protein tyrosine kinase activity	F
cbr2_scaffold3-gene-0.48-mRNA-1	glutamate-gated kainate-type ion channel receptor subunit 5	GO:0004970	ionotropic glutamate receptor activity	F
cbr2_scaffold3-gene-0.48-mRNA-1	glutamate-gated kainate-type ion channel receptor subunit 5	GO:0005234	extracellular-glutamate-gated ion channel activity	F
cbr2_scaffold3-gene-0.48-mRNA-1	glutamate-gated kainate-type ion channel receptor subunit 5	GO:0006810	transport	P
cbr2_scaffold3-gene-0.48-mRNA-1	glutamate-gated kainate-type ion channel receptor subunit 5	GO:0030288	outer membrane-bounded periplasmic space	C
cbr2_scaffold3-gene-0.48-mRNA-1	glutamate-gated kainate-type ion channel receptor subunit 5	GO:0004965	G-protein coupled GABA receptor activity	F
cbr2_scaffold3-gene-0.48-mRNA-1	glutamate-gated kainate-type ion channel receptor subunit 5	GO:0007186	G-protein coupled receptor signaling pathway	P
cbr2_scaffold3-gene-0.48-mRNA-1	glutamate-gated kainate-type ion channel receptor subunit 5	GO:0016021	integral to membrane	C
cbr2_scaffold3-gene-0.42-mRNA-1	protein	GO:0008219	cell death	P
cbr2_scaffold3-gene-0.42-mRNA-1	protein	GO:0016021	integral to membrane	C
cbr2_scaffold3-gene-0.5-mRNA-1	glucan endo- -beta-glucosidase	GO:0005975	carbohydrate metabolic process	P
cbr2_scaffold3-gene-0.5-mRNA-1	glucan endo- -beta-glucosidase	GO:0003824	catalytic activity	F
cbr2_scaffold3-gene-0.46-mRNA-1	glyceraldehyde-3-phosphate dehydrogenase	GO:0006006	glucose metabolic process	P
cbr2_scaffold3-gene-0.46-mRNA-1	glyceraldehyde-3-phosphate dehydrogenase	GO:0050661	NADP binding	F
cbr2_scaffold3-gene-0.46-mRNA-1	glyceraldehyde-3-phosphate dehydrogenase	GO:0051287	NAD binding	F
cbr2_scaffold3-gene-0.46-mRNA-1	glyceraldehyde-3-phosphate dehydrogenase	GO:0055114	oxidation-reduction process	P
cbr2_scaffold3-gene-0.53-mRNA-1	protein inositol requiring 1-1	GO:0005524	ATP binding	F
cbr2_scaffold3-gene-0.53-mRNA-1	protein inositol requiring 1-1	GO:0006468	protein phosphorylation	P
cbr2_scaffold3-gene-0.53-mRNA-1	protein inositol requiring 1-1	GO:0004674	protein serine/threonine kinase activity	F
cbr2_scaffold3-gene-0.53-mRNA-1	protein inositol requiring 1-1	GO:0004540	ribonuclease activity	F
cbr2_scaffold3-gene-0.53-mRNA-1	protein inositol requiring 1-1	GO:0006397	mRNA processing	P
cbr2_scaffold3-gene-0.53-mRNA-1	protein inositol requiring 1-1	GO:0004713	protein tyrosine kinase activity	F
cbr2_scaffold3-gene-1.27-mRNA-1	zinc finger	GO:0008270	zinc ion binding	F
cbr2_scaffold40-gene-0.5-mRNA-1	gdsl esterase lipase	GO:0006629	lipid metabolic process	P
cbr2_scaffold40-gene-0.5-mRNA-1	gdsl esterase lipase	GO:0016787	hydrolase activity	F
cbr2_scaffold42-gene-0.4-mRNA-1	phosphate transporter	GO:0016021	integral to membrane	C
cbr2_scaffold42-gene-0.4-mRNA-1	phosphate transporter	GO:0022857	transmembrane transporter activity	F
cbr2_scaffold42-gene-0.4-mRNA-1	phosphate transporter	GO:0055085	transmembrane transport	P
cbr2_scaffold43-gene-0.0-mRNA-1	ring-h2 finger protein atl80	GO:0005515	protein binding	F
cbr2_scaffold43-gene-0.0-mRNA-1	ring-h2 finger protein atl80	GO:0008270	zinc ion binding	F
cbr2_scaffold43-gene-0.11-mRNA-1	monosaccharide-sensing protein	GO:0022891	substrate-specific transmembrane transporter activity	F
cbr2_scaffold43-gene-0.11-mRNA-1	monosaccharide-sensing protein	GO:0055085	transmembrane transport	P
cbr2_scaffold43-gene-0.11-mRNA-1	monosaccharide-sensing protein	GO:0016021	integral to membrane	C
cbr2_scaffold44-gene-0.11-mRNA-1	nac domain ipr003441	GO:0003677	DNA binding	F
cbr2_scaffold44-gene-0.0-mRNA-1	xylem cysteine proteinase 2-like	GO:0006508	proteolysis	P
cbr2_scaffold44-gene-0.0-mRNA-1	xylem cysteine proteinase 2-like	GO:0008234	cysteine-type peptidase activity	F
cbr2_scaffold44-gene-0.8-mRNA-1	xylem cysteine proteinase 2-like	GO:0008234	cysteine-type peptidase activity	F
cbr2_scaffold45-gene-0.17-mRNA-1	methylcrotonoyl- carboxylase subunit alpha	GO:0004075	biotin carboxylase activity	F
cbr2_scaffold45-gene-0.17-mRNA-1	methylcrotonoyl- carboxylase subunit alpha	GO:0005524	ATP binding	F
cbr2_scaffold45-gene-0.18-mRNA-1	protein kinase	GO:0005524	ATP binding	F
cbr2_scaffold45-gene-0.18-mRNA-1	protein kinase	GO:0006468	protein phosphorylation	P
cbr2_scaffold45-gene-0.18-mRNA-1	protein kinase	GO:0004674	protein serine/threonine kinase activity	F
cbr2_scaffold45-gene-0.18-mRNA-1	protein kinase	GO:0004713	protein tyrosine kinase activity	F
cbr2_scaffold45-gene-0.11-mRNA-1	methylcrotonoyl- carboxylase subunit alpha	GO:0005524	ATP binding	F
cbr2_scaffold47-gene-0.9-mRNA-1	white-brown-complex abc transporter family	GO:0005524	ATP binding	F
cbr2_scaffold47-gene-0.9-mRNA-1	white-brown-complex abc transporter family	GO:0016887	ATPase activity	F
cbr2_scaffold47-gene-0.9-mRNA-1	white-brown-complex abc transporter family	GO:0016020	membrane	C
cbr2_scaffold4-gene-0.16-mRNA-1	protein	GO:0003682	chromatin binding	F
cbr2_scaffold4-gene-0.16-mRNA-1	protein	GO:0003677	DNA binding	F
cbr2_scaffold4-gene-0.19-mRNA-1	ormdl family protein	GO:0016021	integral to membrane	C
cbr2_scaffold4-gene-0.21-mRNA-1	aluminum-activated malate transporter 10	GO:0015743	malate transport	P
cbr2_scaffold4-gene-0.22-mRNA-1	dof zinc finger protein	GO:0003677	DNA binding	F
cbr2_scaffold4-gene-0.22-mRNA-1	dof zinc finger protein	GO:0008270	zinc ion binding	F
cbr2_scaffold4-gene-1.4-mRNA-1	pyridoxamine 5 -phosphate oxidase-like protein	GO:0010181	FMN binding	F
cbr2_scaffold4-gene-1.4-mRNA-1	pyridoxamine 5 -phosphate oxidase-like protein	GO:0016491	oxidoreductase activity	F
cbr2_scaffold4-gene-1.4-mRNA-1	pyridoxamine 5 -phosphate oxidase-like protein	GO:0055114	oxidation-reduction process	P
cbr2_scaffold4-gene-1.10-mRNA-1	protein	GO:0004733	pyridoxamine-phosphate oxidase activity	F
cbr2_scaffold4-gene-1.10-mRNA-1	protein	GO:0008615	pyridoxine biosynthetic process	P
cbr2_scaffold4-gene-1.10-mRNA-1	protein	GO:0055114	oxidation-reduction process	P
cbr2_scaffold4-gene-1.10-mRNA-1	protein	GO:0010181	FMN binding	F
cbr2_scaffold4-gene-1.17-mRNA-1	laccase 6	GO:0055114	oxidation-reduction process	P
cbr2_scaffold4-gene-1.17-mRNA-1	laccase 6	GO:0005507	copper ion binding	F
cbr2_scaffold4-gene-1.17-mRNA-1	laccase 6	GO:0046274	lignin catabolic process	P
cbr2_scaffold4-gene-1.17-mRNA-1	laccase 6	GO:0048046	apoplast	C
cbr2_scaffold4-gene-1.17-mRNA-1	laccase 6	GO:0052716	hydroquinone:oxygen oxidoreductase activity	F
cbr2_scaffold5-gene-0.26-mRNA-1	rab3 gtpase-activating protein catalytic subunit	GO:0005097	Rab GTPase activator activity	F
cbr2_scaffold5-gene-1.7-mRNA-1	cc-nbs-lrr resistance protein	GO:0043531	ADP binding	F
cbr2_scaffold5-gene-1.7-mRNA-1	cc-nbs-lrr resistance protein	GO:0003677	DNA binding	F
cbr2_scaffold63-gene-0.5-mRNA-1	deoxymugineic acid synthase1	GO:0016491	oxidoreductase activity	F
cbr2_scaffold63-gene-0.5-mRNA-1	deoxymugineic acid synthase1	GO:0055114	oxidation-reduction process	P
cbr2_scaffold64-gene-0.2-mRNA-1	selenocysteine methyltransferase	GO:0008898	homocysteine S-methyltransferase activity	F
cbr2_scaffold69-gene-0.7-mRNA-1	serine-threonine protein plant-	GO:0005524	ATP binding	F
cbr2_scaffold69-gene-0.7-mRNA-1	serine-threonine protein plant-	GO:0006468	protein phosphorylation	P
cbr2_scaffold69-gene-0.7-mRNA-1	serine-threonine protein plant-	GO:0005515	protein binding	F
cbr2_scaffold69-gene-0.7-mRNA-1	serine-threonine protein plant-	GO:0004713	protein tyrosine kinase activity	F
cbr2_scaffold6-gene-0.24-mRNA-1	pentatricopeptide repeat-containing protein	GO:0005515	protein binding	F
cbr2_scaffold72-gene-0.5-mRNA-1	protein	GO:0006891	intra-Golgi vesicle-mediated transport	P
cbr2_scaffold72-gene-0.5-mRNA-1	protein	GO:0017119	Golgi transport complex	C
cbr2_scaffold7-gene-0.2-mRNA-1	cytochrome p450 86a2	GO:0005506	iron ion binding	F
cbr2_scaffold7-gene-0.2-mRNA-1	cytochrome p450 86a2	GO:0009055	electron carrier activity	F
cbr2_scaffold7-gene-0.2-mRNA-1	cytochrome p450 86a2	GO:0020037	heme binding	F
cbr2_scaffold7-gene-0.2-mRNA-1	cytochrome p450 86a2	GO:0055114	oxidation-reduction process	P
cbr2_scaffold7-gene-0.34-mRNA-1	50s ribosomal protein l3	GO:0003735	structural constituent of ribosome	F
cbr2_scaffold7-gene-0.34-mRNA-1	50s ribosomal protein l3	GO:0005840	ribosome	C
cbr2_scaffold7-gene-0.34-mRNA-1	50s ribosomal protein l3	GO:0006412	translation	P
cbr2_scaffold7-gene-0.32-mRNA-1	glycerol-3-phosphate acyltransferase	GO:0008152	metabolic process	P
cbr2_scaffold7-gene-0.22-mRNA-1	zinc finger a20 and an1 domain-containing stress-associated protein 5-like	GO:0008270	zinc ion binding	F
cbr2_scaffold7-gene-0.33-mRNA-1	aquaporin	GO:0005215	transporter activity	F
cbr2_scaffold7-gene-0.33-mRNA-1	aquaporin	GO:0006810	transport	P
cbr2_scaffold7-gene-0.33-mRNA-1	aquaporin	GO:0016020	membrane	C
cbr2_scaffold7-gene-0.35-mRNA-1	sodium-dependent phosphate transport protein	GO:0016021	integral to membrane	C
cbr2_scaffold7-gene-0.35-mRNA-1	sodium-dependent phosphate transport protein	GO:0055085	transmembrane transport	P
cbr2_scaffold7-gene-1.7-mRNA-1	skp1-like protein 21-like	GO:0006511	ubiquitin-dependent protein catabolic process	P
cbr2_scaffold7-gene-1.8-mRNA-1	signal peptide peptidase-like 2b-like	GO:0004190	aspartic-type endopeptidase activity	F
cbr2_scaffold7-gene-1.8-mRNA-1	signal peptide peptidase-like 2b-like	GO:0016021	integral to membrane	C
cbr2_scaffold81-gene-0.3-mRNA-1	methylcrotonoyl- carboxylase subunit alpha	GO:0005524	ATP binding	F
cbr2_scaffold81-gene-0.3-mRNA-1	methylcrotonoyl- carboxylase subunit alpha	GO:0008152	metabolic process	P
cbr2_scaffold81-gene-0.3-mRNA-1	methylcrotonoyl- carboxylase subunit alpha	GO:0046872	metal ion binding	F
cbr2_scaffold81-gene-0.3-mRNA-1	methylcrotonoyl- carboxylase subunit alpha	GO:0004075	biotin carboxylase activity	F
cbr2_scaffold81-gene-0.3-mRNA-2	methylcrotonoyl- carboxylase subunit alpha	GO:0005524	ATP binding	F
cbr2_scaffold81-gene-0.3-mRNA-2	methylcrotonoyl- carboxylase subunit alpha	GO:0008152	metabolic process	P
cbr2_scaffold81-gene-0.3-mRNA-2	methylcrotonoyl- carboxylase subunit alpha	GO:0046872	metal ion binding	F
cbr2_scaffold81-gene-0.3-mRNA-2	methylcrotonoyl- carboxylase subunit alpha	GO:0004075	biotin carboxylase activity	F
cbr2_scaffold85-gene-0.6-mRNA-1	callose synthase	GO:0006075	(1->3)-beta-D-glucan biosynthetic process	P
cbr2_scaffold85-gene-0.6-mRNA-1	callose synthase	GO:0016020	membrane	C
cbr2_scaffold85-gene-0.5-mRNA-1	callose synthase	GO:0006075	(1->3)-beta-D-glucan biosynthetic process	P
cbr2_scaffold85-gene-0.5-mRNA-1	callose synthase	GO:0016020	membrane	C
cbr2_scaffold8-gene-0.16-mRNA-1	alpha-xylosidase precursor	GO:0005975	carbohydrate metabolic process	P
cbr2_scaffold8-gene-0.16-mRNA-1	alpha-xylosidase precursor	GO:0003824	catalytic activity	F
cbr2_scaffold8-gene-0.16-mRNA-1	alpha-xylosidase precursor	GO:0030246	carbohydrate binding	F
cbr2_scaffold8-gene-0.17-mRNA-1	ubiquitin carboxyl-terminal hydrolase	GO:0005515	protein binding	F
cbr2_scaffold8-gene-1.17-mRNA-1	alpha-xylosidase precursor	GO:0005975	carbohydrate metabolic process	P
cbr2_scaffold8-gene-1.17-mRNA-1	alpha-xylosidase precursor	GO:0003824	catalytic activity	F
cbr2_scaffold8-gene-1.17-mRNA-1	alpha-xylosidase precursor	GO:0030246	carbohydrate binding	F
cbr2_scaffold9-gene-0.2-mRNA-1	aspartic proteinase nepenthesin-2-like	GO:0004190	aspartic-type endopeptidase activity	F
cbr2_scaffold9-gene-0.2-mRNA-1	aspartic proteinase nepenthesin-2-like	GO:0006508	proteolysis	P
cbr2_scaffold9-gene-0.32-mRNA-1	hydroxyacylglutathione hydrolase mitochondrial-like	GO:0016787	hydrolase activity	F
cbr2_scaffold9-gene-0.32-mRNA-2	hydroxyacylglutathione hydrolase mitochondrial-like	GO:0016787	hydrolase activity	F
cbr2_scaffold9-gene-0.32-mRNA-3	glyoxalase ii 3	GO:0016787	hydrolase activity	F
cbr2_scaffold9-gene-0.36-mRNA-1	deoxymugineic acid synthase1	GO:0016491	oxidoreductase activity	F
cbr2_scaffold9-gene-0.36-mRNA-1	deoxymugineic acid synthase1	GO:0055114	oxidation-reduction process	P
cbr2_scaffold9-gene-0.42-mRNA-1	gpi mannosyltransferase 1	GO:0005789	endoplasmic reticulum membrane	C
cbr2_scaffold9-gene-0.42-mRNA-1	gpi mannosyltransferase 1	GO:0006506	GPI anchor biosynthetic process	P
cbr2_scaffold9-gene-0.42-mRNA-1	gpi mannosyltransferase 1	GO:0016021	integral to membrane	C
cbr2_scaffold9-gene-0.41-mRNA-1	gpi mannosyltransferase 1	GO:0005789	endoplasmic reticulum membrane	C
cbr2_scaffold9-gene-0.41-mRNA-1	gpi mannosyltransferase 1	GO:0006506	GPI anchor biosynthetic process	P
cbr2_scaffold9-gene-0.41-mRNA-1	gpi mannosyltransferase 1	GO:0016021	integral to membrane	C
cbr3_scaffold10-gene-0.8-mRNA-1	probable receptor-like protein kinase at1g11050-like	GO:0005524	ATP binding	F
cbr3_scaffold10-gene-0.8-mRNA-1	probable receptor-like protein kinase at1g11050-like	GO:0006468	protein phosphorylation	P
cbr3_scaffold10-gene-0.8-mRNA-1	probable receptor-like protein kinase at1g11050-like	GO:0004674	protein serine/threonine kinase activity	F
cbr3_scaffold10-gene-0.8-mRNA-1	probable receptor-like protein kinase at1g11050-like	GO:0004713	protein tyrosine kinase activity	F
cbr3_scaffold10-gene-0.9-mRNA-1	probable receptor-like protein kinase at1g11050-like	GO:0005524	ATP binding	F
cbr3_scaffold10-gene-0.9-mRNA-1	probable receptor-like protein kinase at1g11050-like	GO:0006468	protein phosphorylation	P
cbr3_scaffold10-gene-0.9-mRNA-1	probable receptor-like protein kinase at1g11050-like	GO:0004713	protein tyrosine kinase activity	F
cbr3_scaffold10-gene-0.33-mRNA-1	peroxidase 2	GO:0004601	peroxidase activity	F
cbr3_scaffold10-gene-0.33-mRNA-1	peroxidase 2	GO:0006979	response to oxidative stress	P
cbr3_scaffold10-gene-0.33-mRNA-1	peroxidase 2	GO:0020037	heme binding	F
cbr3_scaffold10-gene-0.33-mRNA-1	peroxidase 2	GO:0055114	oxidation-reduction process	P
cbr3_scaffold10-gene-0.36-mRNA-1	protein	GO:0004672	protein kinase activity	F
cbr3_scaffold10-gene-0.36-mRNA-1	protein	GO:0005524	ATP binding	F
cbr3_scaffold10-gene-0.36-mRNA-1	protein	GO:0006468	protein phosphorylation	P
cbr3_scaffold12-gene-0.43-mRNA-1	chloroplast chaperonin 10	GO:0005737	cytoplasm	C
cbr3_scaffold12-gene-0.43-mRNA-1	chloroplast chaperonin 10	GO:0006457	protein folding	P
cbr3_scaffold12-gene-1.29-mRNA-1	ring finger	GO:0005515	protein binding	F
cbr3_scaffold12-gene-1.29-mRNA-1	ring finger	GO:0008270	zinc ion binding	F
cbr3_scaffold12-gene-1.14-mRNA-1	e3 ubiquitin-protein ligase atl4-like	GO:0005515	protein binding	F
cbr3_scaffold12-gene-1.14-mRNA-1	e3 ubiquitin-protein ligase atl4-like	GO:0008270	zinc ion binding	F
cbr3_scaffold12-gene-1.35-mRNA-1	probable dolichyl pyrophosphate glc1man9 c2 alpha- -glucosyltransferase-like	GO:0005789	endoplasmic reticulum membrane	C
cbr3_scaffold12-gene-1.34-mRNA-1	40s ribosomal protein s11	GO:0003735	structural constituent of ribosome	F
cbr3_scaffold12-gene-1.34-mRNA-1	40s ribosomal protein s11	GO:0005840	ribosome	C
cbr3_scaffold12-gene-1.34-mRNA-1	40s ribosomal protein s11	GO:0006412	translation	P
cbr3_scaffold13-gene-0.23-mRNA-1	rna recognition motif-containing protein	GO:0003676	nucleic acid binding	F
cbr3_scaffold13-gene-0.23-mRNA-1	rna recognition motif-containing protein	GO:0000166	nucleotide binding	F
cbr3_scaffold13-gene-0.24-mRNA-1	beta-galactosidase 3	GO:0030246	carbohydrate binding	F
cbr3_scaffold13-gene-0.24-mRNA-1	beta-galactosidase 3	GO:0005975	carbohydrate metabolic process	P
cbr3_scaffold13-gene-0.24-mRNA-1	beta-galactosidase 3	GO:0003824	catalytic activity	F
cbr3_scaffold13-gene-0.25-mRNA-1	early bolting in short days	GO:0003677	DNA binding	F
cbr3_scaffold13-gene-0.25-mRNA-1	early bolting in short days	GO:0005515	protein binding	F
cbr3_scaffold13-gene-0.25-mRNA-1	early bolting in short days	GO:0008270	zinc ion binding	F
cbr3_scaffold13-gene-0.25-mRNA-2	early bolting in short days	GO:0003677	DNA binding	F
cbr3_scaffold13-gene-0.25-mRNA-2	early bolting in short days	GO:0005515	protein binding	F
cbr3_scaffold13-gene-0.25-mRNA-2	early bolting in short days	GO:0008270	zinc ion binding	F
cbr3_scaffold13-gene-0.2-mRNA-1	rna recognition motif-containing protein	GO:0003676	nucleic acid binding	F
cbr3_scaffold13-gene-0.2-mRNA-1	rna recognition motif-containing protein	GO:0000166	nucleotide binding	F
cbr3_scaffold13-gene-0.26-mRNA-1	epoxide hydrolase 2	GO:0003824	catalytic activity	F
cbr3_scaffold13-gene-0.34-mRNA-1	wd repeat-containing protein 13-like	GO:0005515	protein binding	F
cbr3_scaffold13-gene-1.10-mRNA-1	purple acid phosphatase	GO:0003993	acid phosphatase activity	F
cbr3_scaffold13-gene-1.10-mRNA-1	purple acid phosphatase	GO:0046872	metal ion binding	F
cbr3_scaffold13-gene-1.7-mRNA-1	udp-	GO:0008152	metabolic process	P
cbr3_scaffold13-gene-1.1-mRNA-1	alpha-galactosidase 1	GO:0005975	carbohydrate metabolic process	P
cbr3_scaffold13-gene-1.1-mRNA-1	alpha-galactosidase 1	GO:0003824	catalytic activity	F
cbr3_scaffold14-gene-0.38-mRNA-1	tannin-related r2r3 myb transcription partial	GO:0003682	chromatin binding	F
cbr3_scaffold14-gene-0.38-mRNA-1	tannin-related r2r3 myb transcription partial	GO:0003677	DNA binding	F
cbr3_scaffold14-gene-0.40-mRNA-1	cyclin a-like protein	GO:0005634	nucleus	C
cbr3_scaffold14-gene-0.40-mRNA-1	cyclin a-like protein	GO:0000079	regulation of cyclin-dependent protein kinase activity	P
cbr3_scaffold14-gene-0.40-mRNA-1	cyclin a-like protein	GO:0019901	protein kinase binding	F
cbr3_scaffold15-gene-0.34-mRNA-1	protein	GO:0030246	carbohydrate binding	F
cbr3_scaffold15-gene-0.34-mRNA-1	protein	GO:0005975	carbohydrate metabolic process	P
cbr3_scaffold15-gene-0.34-mRNA-1	protein	GO:0003824	catalytic activity	F
cbr3_scaffold15-gene-0.13-mRNA-1	beta-galactosidase 6	GO:0030246	carbohydrate binding	F
cbr3_scaffold15-gene-0.13-mRNA-1	beta-galactosidase 6	GO:0005975	carbohydrate metabolic process	P
cbr3_scaffold15-gene-0.13-mRNA-1	beta-galactosidase 6	GO:0003824	catalytic activity	F
cbr3_scaffold15-gene-0.41-mRNA-1	proteasome subunit beta type	GO:0004298	threonine-type endopeptidase activity	F
cbr3_scaffold15-gene-0.41-mRNA-1	proteasome subunit beta type	GO:0005839	proteasome core complex	C
cbr3_scaffold15-gene-0.41-mRNA-1	proteasome subunit beta type	GO:0051603	proteolysis involved in cellular protein catabolic process	P
cbr3_scaffold16-gene-0.15-mRNA-1	thioredoxin-like 1- chloroplastic-like	GO:0006662	glycerol ether metabolic process	P
cbr3_scaffold16-gene-0.15-mRNA-1	thioredoxin-like 1- chloroplastic-like	GO:0009055	electron carrier activity	F
cbr3_scaffold16-gene-0.15-mRNA-1	thioredoxin-like 1- chloroplastic-like	GO:0015035	protein disulfide oxidoreductase activity	F
cbr3_scaffold16-gene-0.15-mRNA-1	thioredoxin-like 1- chloroplastic-like	GO:0045454	cell redox homeostasis	P
cbr3_scaffold16-gene-0.18-mRNA-1	calcium-binding protein cml42	GO:0005509	calcium ion binding	F
cbr3_scaffold17-gene-0.37-mRNA-1	metal transporter	GO:0005215	transporter activity	F
cbr3_scaffold17-gene-0.37-mRNA-1	metal transporter	GO:0006810	transport	P
cbr3_scaffold17-gene-0.37-mRNA-1	metal transporter	GO:0016020	membrane	C
cbr3_scaffold17-gene-0.33-mRNA-1	metal transporter	GO:0005215	transporter activity	F
cbr3_scaffold17-gene-0.33-mRNA-1	metal transporter	GO:0006810	transport	P
cbr3_scaffold17-gene-0.33-mRNA-1	metal transporter	GO:0016020	membrane	C
cbr3_scaffold19-gene-0.11-mRNA-1	atp synthase delta chain	GO:0015986	ATP synthesis coupled proton transport	P
cbr3_scaffold1-gene-0.23-mRNA-1	atp binding	GO:0005524	ATP binding	F
cbr3_scaffold1-gene-0.23-mRNA-1	atp binding	GO:0006468	protein phosphorylation	P
cbr3_scaffold1-gene-0.23-mRNA-1	atp binding	GO:0006950	response to stress	P
cbr3_scaffold1-gene-0.23-mRNA-1	atp binding	GO:0004674	protein serine/threonine kinase activity	F
cbr3_scaffold1-gene-0.23-mRNA-1	atp binding	GO:0004713	protein tyrosine kinase activity	F
cbr3_scaffold1-gene-1.0-mRNA-1	glutathione s-transferase-like protein	GO:0005515	protein binding	F
cbr3_scaffold1-gene-1.34-mRNA-1	mads-domain transcription partial	GO:0003700	sequence-specific DNA binding transcription factor activity	F
cbr3_scaffold1-gene-1.34-mRNA-1	mads-domain transcription partial	GO:0005634	nucleus	C
cbr3_scaffold1-gene-1.20-mRNA-1	mikc mads-box transcription factor	GO:0003677	DNA binding	F
cbr3_scaffold1-gene-1.20-mRNA-1	mikc mads-box transcription factor	GO:0046983	protein dimerization activity	F
cbr3_scaffold1-gene-2.38-mRNA-1	nad kinase chloroplastic-like	GO:0003951	NAD+ kinase activity	F
cbr3_scaffold1-gene-2.38-mRNA-1	nad kinase chloroplastic-like	GO:0006741	NADP biosynthetic process	P
cbr3_scaffold1-gene-2.38-mRNA-1	nad kinase chloroplastic-like	GO:0019674	NAD metabolic process	P
cbr3_scaffold1-gene-2.35-mRNA-1	1-aminocyclopropane-1-carboxylic acid oxidase	GO:0016491	oxidoreductase activity	F
cbr3_scaffold1-gene-2.35-mRNA-1	1-aminocyclopropane-1-carboxylic acid oxidase	GO:0055114	oxidation-reduction process	P
cbr3_scaffold1-gene-3.20-mRNA-1	amino acid transporter	GO:0003333	amino acid transmembrane transport	P
cbr3_scaffold1-gene-3.20-mRNA-1	amino acid transporter	GO:0015171	amino acid transmembrane transporter activity	F
cbr3_scaffold1-gene-3.20-mRNA-1	amino acid transporter	GO:0016021	integral to membrane	C
cbr3_scaffold1-gene-3.19-mRNA-1	guanine nucleotide-binding protein subunit beta-like protein	GO:0005515	protein binding	F
cbr3_scaffold1-gene-3.25-mRNA-1	fumarylacetoacetase	GO:0004334	fumarylacetoacetase activity	F
cbr3_scaffold1-gene-3.25-mRNA-1	fumarylacetoacetase	GO:0009072	aromatic amino acid family metabolic process	P
cbr3_scaffold1-gene-3.21-mRNA-1	(-)-a-terpineol synthase	GO:0000287	magnesium ion binding	F
cbr3_scaffold1-gene-3.21-mRNA-1	(-)-a-terpineol synthase	GO:0010333	terpene synthase activity	F
cbr3_scaffold20-gene-0.0-mRNA-1	nak-type protein kinase	GO:0004672	protein kinase activity	F
cbr3_scaffold20-gene-0.0-mRNA-1	nak-type protein kinase	GO:0005524	ATP binding	F
cbr3_scaffold20-gene-0.0-mRNA-1	nak-type protein kinase	GO:0006468	protein phosphorylation	P
cbr3_scaffold21-gene-0.21-mRNA-1	alpha-galactosidase 1	GO:0005975	carbohydrate metabolic process	P
cbr3_scaffold21-gene-0.21-mRNA-1	alpha-galactosidase 1	GO:0003824	catalytic activity	F
cbr3_scaffold22-gene-0.1-mRNA-1	nak-type protein kinase	GO:0004672	protein kinase activity	F
cbr3_scaffold22-gene-0.1-mRNA-1	nak-type protein kinase	GO:0005524	ATP binding	F
cbr3_scaffold22-gene-0.1-mRNA-1	nak-type protein kinase	GO:0006468	protein phosphorylation	P
cbr3_scaffold23-gene-0.14-mRNA-1	swi snf complex subunit swi3c-like	GO:0008270	zinc ion binding	F
cbr3_scaffold23-gene-0.14-mRNA-1	swi snf complex subunit swi3c-like	GO:0003682	chromatin binding	F
cbr3_scaffold23-gene-0.14-mRNA-1	swi snf complex subunit swi3c-like	GO:0005515	protein binding	F
cbr3_scaffold23-gene-0.14-mRNA-1	swi snf complex subunit swi3c-like	GO:0003677	DNA binding	F
cbr3_scaffold23-gene-0.15-mRNA-1	n-glycosylase dna lyase	GO:0006284	base-excision repair	P
cbr3_scaffold23-gene-0.15-mRNA-1	n-glycosylase dna lyase	GO:0003684	damaged DNA binding	F
cbr3_scaffold23-gene-0.15-mRNA-1	n-glycosylase dna lyase	GO:0006289	nucleotide-excision repair	P
cbr3_scaffold23-gene-0.15-mRNA-1	n-glycosylase dna lyase	GO:0008534	oxidized purine nucleobase lesion DNA N-glycosylase activity	F
cbr3_scaffold27-gene-0.5-mRNA-1	purple acid phosphatase	GO:0003993	acid phosphatase activity	F
cbr3_scaffold27-gene-0.5-mRNA-1	purple acid phosphatase	GO:0046872	metal ion binding	F
cbr3_scaffold28-gene-0.8-mRNA-1	cysteine proteinase rd19a	GO:0006508	proteolysis	P
cbr3_scaffold28-gene-0.8-mRNA-1	cysteine proteinase rd19a	GO:0008234	cysteine-type peptidase activity	F
cbr3_scaffold2-gene-0.5-mRNA-1	pentatricopeptide repeat-containing protein	GO:0005515	protein binding	F
cbr3_scaffold2-gene-0.52-mRNA-1	f-box and wd40 domain	GO:0004672	protein kinase activity	F
cbr3_scaffold2-gene-0.52-mRNA-1	f-box and wd40 domain	GO:0005524	ATP binding	F
cbr3_scaffold2-gene-0.52-mRNA-1	f-box and wd40 domain	GO:0006468	protein phosphorylation	P
cbr3_scaffold2-gene-0.52-mRNA-1	f-box and wd40 domain	GO:0005515	protein binding	F
cbr3_scaffold2-gene-0.52-mRNA-1	f-box and wd40 domain	GO:0008270	zinc ion binding	F
cbr3_scaffold2-gene-0.52-mRNA-2	f-box and wd40 domain	GO:0004672	protein kinase activity	F
cbr3_scaffold2-gene-0.52-mRNA-2	f-box and wd40 domain	GO:0005524	ATP binding	F
cbr3_scaffold2-gene-0.52-mRNA-2	f-box and wd40 domain	GO:0006468	protein phosphorylation	P
cbr3_scaffold2-gene-0.52-mRNA-2	f-box and wd40 domain	GO:0005515	protein binding	F
cbr3_scaffold2-gene-0.52-mRNA-2	f-box and wd40 domain	GO:0008270	zinc ion binding	F
cbr3_scaffold2-gene-0.55-mRNA-1	wall-associated receptor kinase 2-like	GO:0005524	ATP binding	F
cbr3_scaffold2-gene-0.55-mRNA-1	wall-associated receptor kinase 2-like	GO:0006468	protein phosphorylation	P
cbr3_scaffold2-gene-0.55-mRNA-1	wall-associated receptor kinase 2-like	GO:0005515	protein binding	F
cbr3_scaffold2-gene-0.55-mRNA-1	wall-associated receptor kinase 2-like	GO:0005509	calcium ion binding	F
cbr3_scaffold2-gene-0.55-mRNA-1	wall-associated receptor kinase 2-like	GO:0004674	protein serine/threonine kinase activity	F
cbr3_scaffold2-gene-0.55-mRNA-1	wall-associated receptor kinase 2-like	GO:0004713	protein tyrosine kinase activity	F
cbr3_scaffold2-gene-0.55-mRNA-1	wall-associated receptor kinase 2-like	GO:0030247	polysaccharide binding	F
cbr3_scaffold2-gene-1.11-mRNA-1	wall-associated receptor kinase 2-like	GO:0004674	protein serine/threonine kinase activity	F
cbr3_scaffold2-gene-1.11-mRNA-1	wall-associated receptor kinase 2-like	GO:0016021	integral to membrane	C
cbr3_scaffold2-gene-1.11-mRNA-1	wall-associated receptor kinase 2-like	GO:0030247	polysaccharide binding	F
cbr3_scaffold2-gene-1.7-mRNA-1	wall-associated receptor kinase 2-like	GO:0005524	ATP binding	F
cbr3_scaffold2-gene-1.7-mRNA-1	wall-associated receptor kinase 2-like	GO:0006468	protein phosphorylation	P
cbr3_scaffold2-gene-1.7-mRNA-1	wall-associated receptor kinase 2-like	GO:0004674	protein serine/threonine kinase activity	F
cbr3_scaffold2-gene-1.7-mRNA-1	wall-associated receptor kinase 2-like	GO:0004713	protein tyrosine kinase activity	F
cbr3_scaffold30-gene-0.3-mRNA-1	purple acid phosphatase	GO:0003993	acid phosphatase activity	F
cbr3_scaffold30-gene-0.3-mRNA-1	purple acid phosphatase	GO:0046872	metal ion binding	F
cbr3_scaffold31-gene-0.4-mRNA-1	protein	GO:0005524	ATP binding	F
cbr3_scaffold31-gene-0.4-mRNA-1	protein	GO:0006468	protein phosphorylation	P
cbr3_scaffold31-gene-0.4-mRNA-1	protein	GO:0005515	protein binding	F
cbr3_scaffold31-gene-0.4-mRNA-1	protein	GO:0004674	protein serine/threonine kinase activity	F
cbr3_scaffold31-gene-0.4-mRNA-1	protein	GO:0004713	protein tyrosine kinase activity	F
cbr3_scaffold33-gene-0.0-mRNA-1	probable receptor-like protein kinase at5g47070-like	GO:0005524	ATP binding	F
cbr3_scaffold33-gene-0.0-mRNA-1	probable receptor-like protein kinase at5g47070-like	GO:0006468	protein phosphorylation	P
cbr3_scaffold33-gene-0.0-mRNA-1	probable receptor-like protein kinase at5g47070-like	GO:0004713	protein tyrosine kinase activity	F
cbr3_scaffold39-gene-0.7-mRNA-1	purple acid phosphatase 10	GO:0016787	hydrolase activity	F
cbr3_scaffold39-gene-0.8-mRNA-1	purple acid phosphatase	GO:0003993	acid phosphatase activity	F
cbr3_scaffold39-gene-0.8-mRNA-1	purple acid phosphatase	GO:0046872	metal ion binding	F
cbr3_scaffold3-gene-0.32-mRNA-1	metal transporter	GO:0005215	transporter activity	F
cbr3_scaffold3-gene-0.32-mRNA-1	metal transporter	GO:0006810	transport	P
cbr3_scaffold3-gene-0.32-mRNA-1	metal transporter	GO:0016020	membrane	C
cbr3_scaffold3-gene-1.27-mRNA-1	pentatricopeptide repeat-containing protein	GO:0005515	protein binding	F
cbr3_scaffold3-gene-1.25-mRNA-1	metal transporter	GO:0005215	transporter activity	F
cbr3_scaffold3-gene-1.25-mRNA-1	metal transporter	GO:0006810	transport	P
cbr3_scaffold3-gene-1.25-mRNA-1	metal transporter	GO:0016020	membrane	C
cbr3_scaffold3-gene-2.11-mRNA-1	root-specific metal transporter	GO:0005215	transporter activity	F
cbr3_scaffold3-gene-2.11-mRNA-1	root-specific metal transporter	GO:0006810	transport	P
cbr3_scaffold3-gene-2.11-mRNA-1	root-specific metal transporter	GO:0016020	membrane	C
cbr3_scaffold42-gene-0.2-mRNA-1	lipoate protein ligase-like protein	GO:0003824	catalytic activity	F
cbr3_scaffold42-gene-0.2-mRNA-1	lipoate protein ligase-like protein	GO:0006464	cellular protein modification process	P
cbr3_scaffold42-gene-0.2-mRNA-2	lipoate protein ligase-like protein	GO:0003824	catalytic activity	F
cbr3_scaffold42-gene-0.2-mRNA-2	lipoate protein ligase-like protein	GO:0006464	cellular protein modification process	P
cbr3_scaffold4-gene-0.33-mRNA-1	protein	GO:0055114	oxidation-reduction process	P
cbr3_scaffold4-gene-0.34-mRNA-1	udp-sugar pyrophosphorylase	GO:0008152	metabolic process	P
cbr3_scaffold4-gene-0.34-mRNA-1	udp-sugar pyrophosphorylase	GO:0016779	nucleotidyltransferase activity	F
cbr3_scaffold4-gene-0.34-mRNA-2	udp-sugar pyrophosphorylase	GO:0008152	metabolic process	P
cbr3_scaffold4-gene-0.34-mRNA-2	udp-sugar pyrophosphorylase	GO:0016779	nucleotidyltransferase activity	F
cbr3_scaffold4-gene-0.2-mRNA-1	protein	GO:0003676	nucleic acid binding	F
cbr3_scaffold4-gene-0.2-mRNA-1	protein	GO:0008270	zinc ion binding	F
cbr3_scaffold4-gene-0.41-mRNA-1	heat shock protein sti-like	GO:0005515	protein binding	F
cbr3_scaffold4-gene-0.40-mRNA-1	stress-inducible protein	GO:0005515	protein binding	F
cbr3_scaffold4-gene-1.7-mRNA-1	ef hand family protein	GO:0005509	calcium ion binding	F
cbr3_scaffold4-gene-1.22-mRNA-1	dna binding	GO:0005515	protein binding	F
cbr3_scaffold4-gene-1.22-mRNA-1	dna binding	GO:0008270	zinc ion binding	F
cbr3_scaffold4-gene-1.26-mRNA-1	atp binding	GO:0008168	methyltransferase activity	F
cbr3_scaffold4-gene-1.23-mRNA-1	btb poz domain-containing protein	GO:0005515	protein binding	F
cbr3_scaffold4-gene-1.29-mRNA-1	wall-associated receptor kinase 2-like	GO:0005524	ATP binding	F
cbr3_scaffold4-gene-1.29-mRNA-1	wall-associated receptor kinase 2-like	GO:0006468	protein phosphorylation	P
cbr3_scaffold4-gene-1.29-mRNA-1	wall-associated receptor kinase 2-like	GO:0005509	calcium ion binding	F
cbr3_scaffold4-gene-1.29-mRNA-1	wall-associated receptor kinase 2-like	GO:0004674	protein serine/threonine kinase activity	F
cbr3_scaffold4-gene-1.29-mRNA-1	wall-associated receptor kinase 2-like	GO:0004713	protein tyrosine kinase activity	F
cbr3_scaffold4-gene-1.29-mRNA-1	wall-associated receptor kinase 2-like	GO:0030247	polysaccharide binding	F
cbr3_scaffold51-gene-0.3-mRNA-1	tetratricopeptide repeat protein 33-like	GO:0005515	protein binding	F
cbr3_scaffold5-gene-0.36-mRNA-1	tetratricopeptide repeat protein 33-like	GO:0005515	protein binding	F
cbr3_scaffold6-gene-0.36-mRNA-1	amino acid transporter	GO:0003333	amino acid transmembrane transport	P
cbr3_scaffold6-gene-0.36-mRNA-1	amino acid transporter	GO:0015171	amino acid transmembrane transporter activity	F
cbr3_scaffold6-gene-0.36-mRNA-1	amino acid transporter	GO:0016021	integral to membrane	C
cbr3_scaffold6-gene-1.18-mRNA-1	pinus taeda anonymous locus 0_4441_01 genomic sequence	GO:0003333	amino acid transmembrane transport	P
cbr3_scaffold6-gene-1.18-mRNA-1	pinus taeda anonymous locus 0_4441_01 genomic sequence	GO:0015171	amino acid transmembrane transporter activity	F
cbr3_scaffold6-gene-1.18-mRNA-1	pinus taeda anonymous locus 0_4441_01 genomic sequence	GO:0016020	membrane	C
cbr3_scaffold6-gene-1.23-mRNA-1	preprotein translocase seca-like protein	GO:0005524	ATP binding	F
cbr3_scaffold6-gene-1.23-mRNA-1	preprotein translocase seca-like protein	GO:0006605	protein targeting	P
cbr3_scaffold6-gene-1.23-mRNA-1	preprotein translocase seca-like protein	GO:0016020	membrane	C
cbr3_scaffold6-gene-1.23-mRNA-1	preprotein translocase seca-like protein	GO:0017038	protein import	P
cbr3_scaffold6-gene-1.23-mRNA-2	preprotein translocase seca-like protein	GO:0005524	ATP binding	F
cbr3_scaffold6-gene-1.23-mRNA-2	preprotein translocase seca-like protein	GO:0006605	protein targeting	P
cbr3_scaffold6-gene-1.23-mRNA-2	preprotein translocase seca-like protein	GO:0016020	membrane	C
cbr3_scaffold6-gene-1.23-mRNA-2	preprotein translocase seca-like protein	GO:0017038	protein import	P
cbr3_scaffold8-gene-0.7-mRNA-1	metal transporter	GO:0005215	transporter activity	F
cbr3_scaffold8-gene-0.7-mRNA-1	metal transporter	GO:0006810	transport	P
cbr3_scaffold8-gene-0.7-mRNA-1	metal transporter	GO:0016020	membrane	C
