# Supplementary material for: Substantial genome synteny preservation among woody angiosperm species: comparative genomics of Chinese chestnut (Castanea mollissima) and plant reference genomes
Source: BMC Genomics. 2015 Oct 5;16:744. doi: 10.1186/s12864-015-1942-1 (PMC4595192; doi:10.1186/s12864-015-1942-1)
Supplement: Additional file 5: — Genetic map markers defining the QTL region and corresponding physical map contigs. (XLSX 40 kb) [file 12864_2015_1942_MOESM5_ESM.xlsx]

## Sheet: Sheet1
Additional File 1
The genetic map markers in each QTL region with their originating EST sequence. If a successful overgo probe was placed on the physical map, the associated physical map contig is listed. The number of individual BACs in that contig with a successful hybridization event is listed in parenthesis.
QTL	Genetic Map Marker	Genetic Map Location	EST Sequence	Physical Map Contig (# of BACs hit in that contig)
Cbr1 (LGB 40.9-50.4)
	CmSNP00156	40.9	CCall_contig15027_v	ctg3279 (14 BACs)
	CmSI0180	41	CCall_contig31890_v2	ctg11956 (18 BACs), ctg 6806 (1 BAC)
	CmSNP00990	41.1	CCall_contig41209_v2	ctg3279 (2 BACs)
	CmSNP00577	41.2	CCall_contig2934_v2	ctg3279 (9 BACs)
	CmSNP01002	41.2	CCall_contig41553_v2	ctg3279 (1 BAC)
	CmSNP00780	41.3	CCall_contig38051_v2	ctg3279 (12 BACs)
	CmSI0266	41.4	CCall_contig4563_v2	ctg3279 (15 BACs)
	CmSNP00304	42.3	CCall_contig2001_v2	ctg3279 (17 BACs), ctg1749 (1 BAC)
	CmSNP00004	43	CCall_contig10072_v2	ctg 5625 (3 BACs), ctg4269 (2 BACs)
	CmSNP00520	43.1	CCall_contig27163_v2	ctg 4269 (6 BACs)
	CmSNP01380	44.9	CCall-contig6758-v2-615
	CmSI0509	45.1	CCall_contig22256_v2	ctg4269 (17 BACs)
	CmSI0873	45.9	CCall_contig4490_v2
	CmSNP01164	46.8	CCall-contig46026-v2-533
	CmSI0550	48.8	CCall_contig42621_v2	ctg 9166 (8 BACs), ctg11953 (1 BACs)
	CmSNP00051	49.1	CCall_contig11468_v2	ctg 9166 (4 BACs)
	CmSNP00779	49.7	CCall_contig3802_v2	ctg 9166 (9 BACs)
	CmSNP00184	50.3	CCall_contig15679_v2	ctg 9166 (3 BACs)
	CmSNP00620	50.4	CCall_contig306_v2	ctg 9166 (8 BACs), ctg 7039 (2 BACs)
	CmSNP00378	50.4	CCall-contig2308-v2-1007
Cbr2 (LGF 38.1-46.8)
	CmSNP00475	38.2	CCall-contig2575-v2-1383	ctg403 (11 BACs)
	CmSI0085	38.6		ctg 403(17 BACs)
	CmSNP01509	39.9	CCall-contig9274-v2-894	ctg 403 (8 BACs)
	CmSNP01082	41.6	CCall-contig43609-v2-1750	ctg 403 (7 BACs)
	CmSNP00121	41.9	CCall-contig13546-v2-609	ctg 591 (15 BACs), ctg7 (1 BAC)
	CmSNP00237	44.6	CCall-contig17775-v2-72	ctg403 (7 BACs)
	CmSNP01313	45.6	CCall-contig5753-v2-170	ctg 403 (15 BACs)
	CmSNP01023	46.8	CCall-contig41939-v2-567
Cbr3 (LGG 35.7-39.5)	LGG	35.7-39.5
1	CmSNP00134	35.7	CCall-contig14131-v2-660	ctg12092 (18 BACs)
2	CmSNP01186	35.7	CCall-contig46628-v2-1014
3	CmSI0003	35.7		ctg5039 (14 BACs)
4	CmSNP00275	35.7	CCall-contig19025-v2-691	ctg 4034 (1 BAC)
5	CmSNP00335	35.7	CCall-contig21422-v2-96	ctg 268 (10 BACs), ctg 10504 (1 BAC)
6	CmSNP00937	35.7	CCall-contig40151-v2-279	ctg952 (21 BACs)
7	CmSNP01136	35.7	CCall-contig44940-v2-551
8	CmSNP01148	35.7	CCall-contig45358-v2-748	repetitive
9	CmSNP00938	35.8	CCall-contig40179-v2-220	ctg 12078 (10 BACs), ctg1830 (1 BAC)
10	CmSNP00415	35.9	CCall-contig24553-v2-226	ctg 364 (9 BACs)
11	CmSI0064	36
12	CmSI0293	36		ctg5963 (1 BAC)
13	CmSI0614	36
14	CmSI0658	36
15	CmSNP01355	36.3	CCall-contig6308-v2-1302	ctg 1531 (11 BACs), ctg 3741 (7 BACs), ctg11953 (1 BAC)
16	CmSNP00700	36.3	CCall-contig33441-v2-977	ctg3 (1 BAC), ctg5201 (2 BACs)
17	CmSNP00811	36.4	CCall-contig38840-v2-335	ctg 5978 (12 BACs), ctg1578 (1 BAC)
18	CmSI0576	36.7		ctg12092 (18 BACs)
19	CmSNP00672	36.7	CCall-contig32315-v2-1055	ctg12092 (18 BACs)
20	CmSNP01226	37.4	CCall-contig4763-v2-325	ctg 7039 (5 BACs), ctg 4034 (7 BACs), ctg 1325 (1 BAC)
21	CmSNP00127	37.4	CCall-contig1394-v2-410	ctg 1006 (12 BACs), ctg 7039 (13 BACs), ctg 299 (1 BAC), ctg 403 (1 BAC), ctg 11953 (1 BAC)
22	CmSI0816	37.5
23	CmSNP00882	37.5	CCall-contig39645-v2-268
24	CmSNP01418	37.5	CCall-contig729-v2-829	ctg 12092 (13 BACs)
25	CmSNP01206	38.2	CCall-contig47142-v2-741
26	CmSNP01350	39.5	CCall-contig6272-v2-780	ctg7039 (2 BACs)
