# Supplementary material for: Substantial genome synteny preservation among woody angiosperm species: comparative genomics of Chinese chestnut (Castanea mollissima) and plant reference genomes
Source: BMC Genomics. 2015 Oct 5;16:744. doi: 10.1186/s12864-015-1942-1 (PMC4595192; doi:10.1186/s12864-015-1942-1)
Supplement: Additional file 6: — The addresses of the BAC clones selected for sequencing. (XLSX 58 kb) [file 12864_2015_1942_MOESM6_ESM.xlsx]

## Sheet: Sheet1
Additional File 2
The BAC clones included in each sequencing pool.
BAC	Pool	FPC Contig
CMCMBB002E15	A (cbr3)	Ctg7039
CMCMBB011A02	A (cbr3)	Ctg7039
CMCMBB035L03	A (cbr3)	Ctg7039
CMCMBB037I05	A (cbr3)	Ctg7039
CMCMBB078M13	A (cbr3)	Ctg7039
CMCMBB085M14	A (cbr3)	Ctg7039
CMCMBB108H06	A (cbr3)	Ctg7039
CMCMBB109G10	A (cbr3)	Ctg7039
CMCMBB113D07	A (cbr3)	Ctg7039
CMCMBB122M05	A (cbr3)	Ctg7039	*Substitute for original MTP clone CMCMBB116M15
CMCMBB136H21	A (cbr3)	Ctg7039
CMCMBB140C13	A (cbr3)	Ctg7039
CMCMBB177I01	A (cbr3)	Ctg7039
CMCMBD014J10	A (cbr3)	Ctg7039
CMCMBD016F21	A (cbr3)	Ctg7039
CMCMBD060K09	A (cbr3)	Ctg7039
CMCMBD068P06	A (cbr3)	Ctg7039
CMCMBD093F17	A (cbr3)	Ctg7039
CMCMBD094E20	A (cbr3)	Ctg7039
CMCMBD105F20	A (cbr3)	Ctg7039
CMCMBD109J10	A (cbr3)	Ctg7039
CMCMBD111O10	A (cbr3)	Ctg7039
CMCMBD125P19	A (cbr3)	Ctg7039
CMCMBD130C13	A (cbr3)	Ctg7039
CMCMBD144H04	A (cbr3)	Ctg7039
CMCMBD145E14	A (cbr3)	Ctg7039
CMCMBD152O22	A (cbr3)	Ctg7039
CMCMBD154C17	A (cbr3)	Ctg7039
CMCMBD184G15	A (cbr3)	Ctg7039
CMCMBD187P02	A (cbr3)	Ctg7039
CMCMBD188G06	A (cbr3)	Ctg7039
CMCMBD188I23	A (cbr3)	Ctg7039
CMCMBD189B06	A (cbr3)	Ctg7039
CMCMBD190L17	A (cbr3)	Ctg7039
CMCMBD201B12	A (cbr3)	Ctg7039
CMCMBD205O04	A (cbr3)	Ctg7039
CMCMBD206B02	A (cbr3)	Ctg7039
CMCMBD206O20	A (cbr3)	Ctg7039
CMCMBD207L07	A (cbr3)	Ctg7039
CMCMBD211K05	A (cbr3)	Ctg7039
CMCMBB011N22	B (cbr2)	Ctg403
CMCMBB013J04	B (cbr2)	Ctg403
CMCMBB013P22	B (cbr2)	Ctg403
CMCMBB046F09	B (cbr2)	Ctg403
CMCMBB056B02	B (cbr2)	Ctg403
CMCMBB060O11	B (cbr2)	Ctg403
CMCMBB074H17	B (cbr2)	Ctg403
CMCMBB089C13	B (cbr2)	Ctg403
CMCMBB094F17	B (cbr2)	Ctg403
CMCMBB114E13	B (cbr2)	Ctg403
CMCMBB133C20	B (cbr2)	Ctg403
CMCMBD003F18	B (cbr2)	Ctg403
CMCMBD004B07	B (cbr2)	Ctg403
CMCMBD012B18	B (cbr2)	Ctg403
CMCMBD027B21	B (cbr2)	Ctg403
CMCMBD028P05	B (cbr2)	Ctg403
CMCMBD033J20	B (cbr2)	Ctg403
CMCMBD069D11	B (cbr2)	Ctg403
CMCMBD078P18	B (cbr2)	Ctg403
CMCMBD079C15	B (cbr2)	Ctg403
CMCMBD087A04	B (cbr2)	Ctg403
CMCMBD088D12	B (cbr2)	Ctg403	*Substitute for original MTP clone CMCMBD009O12
CMCMBD088K16	B (cbr2)	Ctg403
CMCMBD088P08	B (cbr2)	Ctg403
CMCMBD095I07	B (cbr2)	Ctg403
CMCMBD102O14	B (cbr2)	Ctg403
CMCMBD104J11	B (cbr2)	Ctg403
CMCMBD105P01	B (cbr2)	Ctg403
CMCMBD109J23	B (cbr2)	Ctg403
CMCMBD109O09	B (cbr2)	Ctg403
CMCMBD114M16	B (cbr2)	Ctg403
CMCMBD119D14	B (cbr2)	Ctg403
CMCMBD134J22	B (cbr2)	Ctg403
CMCMBD137I08	B (cbr2)	Ctg403
CMCMBD138I22	B (cbr2)	Ctg403
CMCMBD150A05	B (cbr2)	Ctg403
CMCMBD155C07	B (cbr2)	Ctg403
CMCMBD168B15	B (cbr2)	Ctg403
CMCMBD168N06	B (cbr2)	Ctg403
CMCMBD176C12	B (cbr2)	Ctg403
CMCMBD176K24	B (cbr2)	Ctg403
CMCMBD187E07	B (cbr2)	Ctg403
CMCMBD197I03	B (cbr2)	Ctg403
CMCMBD198F06	B (cbr2)	Ctg403
CMCMBD199K01	B (cbr2)	Ctg403
CMCMBD201B10	B (cbr2)	Ctg403
CMCMBD205E15	B (cbr2)	Ctg403
CMCMBD208G01	B (cbr2)	Ctg403
CMCMBD209G07	B (cbr2)	Ctg403
CMCMBD211B09	B (cbr2)	Ctg403
CMCMBD216E24	B (cbr2)	Ctg403
CMCMBB004L12	C (cbr1)	Ctg4269
CMCMBB005J17	C (cbr1)	Ctg4269
CMCMBB008E10	C (cbr1)	Ctg9166	* Substitute for original MTP clone CMCMBD202F24
CMCMBB015O01	C (cbr1)	Ctg9166
CMCMBB029F05	C (cbr1)	Ctg4269
CMCMBB036N16	C (cbr1)	Ctg4269
CMCMBB041A12	C (cbr1)	Ctg4269
CMCMBB063B15	C (cbr1)	Ctg4269
CMCMBB069F03	C (cbr1)	Ctg4269
CMCMBB076D07	C (cbr1)	Ctg9166
CMCMBB076I05	C (cbr1)	Ctg9166
CMCMBB080B11	C (cbr1)	Ctg4269
CMCMBB086E21	C (cbr1)	Ctg9166
CMCMBB099G07	C (cbr1)	Ctg4269
CMCMBB107L23	C (cbr1)	Ctg9166
CMCMBB114O13	C (cbr1)	Ctg4269
CMCMBB130F07	C (cbr1)	Ctg4269
CMCMBB146A07	C (cbr1)	Ctg9166
CMCMBD004H11	C (cbr1)	Ctg9166
CMCMBD012B24	C (cbr1)	Ctg9166
CMCMBD015M06	C (cbr1)	Ctg4269
CMCMBD016D01	C (cbr1)	Ctg9166
CMCMBD023O08	C (cbr1)	Ctg4269
CMCMBD026K12	C (cbr1)	Ctg4269
CMCMBD029E09	C (cbr1)	Ctg9166
CMCMBD031L11	C (cbr1)	Ctg4269
CMCMBD034A12	C (cbr1)	Ctg4269
CMCMBD067P09	C (cbr1)	Ctg9166
CMCMBD078M14	C (cbr1)	Ctg9166
CMCMBD087F22	C (cbr1)	Ctg4269
CMCMBD092K15	C (cbr1)	Ctg9166
CMCMBD109G24	C (cbr1)	Ctg4269
CMCMBD109P16	C (cbr1)	Ctg4269
CMCMBD115C17	C (cbr1)	Ctg4269
CMCMBD121H09	C (cbr1)	Ctg9166
CMCMBD124H24	C (cbr1)	Ctg4269
CMCMBD124M04	C (cbr1)	Ctg9166
CMCMBD126G02	C (cbr1)	Ctg4269
CMCMBD130G16	C (cbr1)	Ctg9166
CMCMBD135B08	C (cbr1)	Ctg9166
CMCMBD137J23	C (cbr1)	Ctg4269
CMCMBD147C09	C (cbr1)	Ctg9166	* Substitute for original MTP clone CMCMBD202F24
CMCMBD160B01	C (cbr1)	Ctg9166
CMCMBD169I03	C (cbr1)	Ctg9166
CMCMBD169M05	C (cbr1)	Ctg9166
CMCMBD184G21	C (cbr1)	Ctg9166
CMCMBD204P19	C (cbr1)	Ctg9166	* Substitute for original MTP clone CMCMBB160F05
CMCMBD205H15	C (cbr1)	Ctg4269
CMCMBD207G17	C (cbr1)	Ctg9166	* Substitute for original MTP clone CMCMBB160F05
CMCMBD216C06	C (cbr1)	Ctg9166
CMCMBB011G13	D (cbr1)	Ctg11956
CMCMBB021H11	D (cbr1)	Ctg11956
CMCMBB021I10	D (cbr1)	Ctg3279
CMCMBB024H18	D (cbr1)	Ctg3279
CMCMBB026H16	D (cbr1)	Ctg3279
CMCMBB027J17	D (cbr1)	Ctg3279
CMCMBB048M12	D (cbr1)	Ctg3279
CMCMBB056G07	D (cbr1)	Ctg3279
CMCMBB078M24	D (cbr1)	Ctg11956
CMCMBB080O03	D (cbr1)	Ctg3279
CMCMBB083F01	D (cbr1)	Ctg3279
CMCMBB085N08	D (cbr1)	Ctg11956
CMCMBB121B23	D (cbr1)	Ctg3279
CMCMBB153E04	D (cbr1)	Ctg3279
CMCMBB157E04	D (cbr1)	Ctg3279
CMCMBB178O02	D (cbr1)	Ctg3279
CMCMBD034N07	D (cbr1)	Ctg11956
CMCMBD059E17	D (cbr1)	Ctg11956
CMCMBD060D21	D (cbr1)	Ctg11956
CMCMBD060L24	D (cbr1)	Ctg3279
CMCMBD071P02	D (cbr1)	Ctg11956
CMCMBD077J09	D (cbr1)	Ctg11956
CMCMBD100D22	D (cbr1)	Ctg11956
CMCMBD102M13	D (cbr1)	Ctg3279
CMCMBD107C15	D (cbr1)	Ctg11956
CMCMBD112K20	D (cbr1)	Ctg11956
CMCMBD113N12	D (cbr1)	Ctg11956
CMCMBD120I19	D (cbr1)	Ctg11956
CMCMBD122O16	D (cbr1)	Ctg11956
CMCMBD127M15	D (cbr1)	Ctg3279
CMCMBD131C20	D (cbr1)	Ctg11956
CMCMBD133J09	D (cbr1)	Ctg11956
CMCMBD136H04	D (cbr1)	Ctg11956
CMCMBD139E22	D (cbr1)	Ctg3279
CMCMBD149G01	D (cbr1)	Ctg3279
CMCMBD150E03	D (cbr1)	Ctg11956
CMCMBD150E17	D (cbr1)	Ctg3279
CMCMBD154K07	D (cbr1)	Ctg11956
CMCMBD162A15	D (cbr1)	Ctg11956
CMCMBD170M03	D (cbr1)	Ctg11956
CMCMBD179A08	D (cbr1)	Ctg11956
CMCMBD185L02	D (cbr1)	Ctg11956
CMCMBD187D05	D (cbr1)	Ctg11956
CMCMBD193L21	D (cbr1)	Ctg11956
CMCMBD194K24	D (cbr1)	Ctg11956
CMCMBD195B22	D (cbr1)	Ctg11956
CMCMBD200K22	D (cbr1)	Ctg11956
CMCMBD206A23	D (cbr1)	Ctg11956
CMCMBD215C04	D (cbr1)	Ctg3279
